# Supplementary material for: Gene correlation network analysis to identify regulatory factors in sepsis
Source: J Transl Med. 2020 Oct 8;18:381. doi: 10.1186/s12967-020-02561-z (PMC7545567; doi:10.1186/s12967-020-02561-z)
Supplement: Supplementary file 4 — Additional file 4. Supplemental digital content 4. [file 12967_2020_2561_MOESM4_ESM.xlsx]

## Sheet: Sheet1
	mature_mirna_id	GeneSymbol	counts
1	hsa-miR-335-5p	ACOT8, ACSS2, ANKRD22, ASB1, ATP9A, CCNA1, CD177, CEACAM21, CEACAM21, CPNE5, CTSD, CYP19A1, CYYR1, DHCR7, FIG4, GABBR1, GABBR1, GABBR1, GABBR1, GABBR1, GABBR1, GABBR1, LILRA5, LILRA5, LILRA5, LILRA5, LILRA5, LIN7A, LRG1, MACF1, MARCKSL1, MLYCD, NEIL1, NLRC4, NTSR1, OLFM4, PADI4, PADI4, PGLYRP1, PNPLA6, PPP1R3D, RAB4B, RPS6KA2, SERPINB1, SESN2, SESN2, SLC12A7, SLC12A7, SLC29A3, SLC37A2, SMPDL3A, S…	59
2	hsa-miR-26b-5p	ANXA3, BATF, CDKN2D, CHMP6, CISH, CNIH4, CTSD, DBNL, ENTPD7, FAM177A1, FIG4, GABBR1, GABBR1, GABBR1, GABBR1, GABBR1, GABBR1, GABBR1, GADD45A, GFOD2, GLTP, GSR, GYS1, HGF, IL1R2, JOSD1, LRPAP1, MAFG, MAPKAP1, MAST4, MMP8, NTSR1, OAZ2, PCOLCE2, PLAC8, PSMC1, PTPN1, RAB27A, RAB32, ROM1, RPGRIP1, S100P, SERPINB1, SFXN1, SLC25A28, SMPDL3A, SSBP2, TADA3, TBC1D13, TCN1, TINF2, TINF2, TIPARP, TP53I3, TPM…	57
3	hsa-miR-16-5p	ARHGDIA, PNPLA6, TPM3, MAP4, OSCAR, OSCAR, OSCAR, OSCAR, OSCAR, OSCAR, OSCAR, OSCAR, OSCAR, OSCAR, PCMT1, PSME3, ACOT8, ACTB, CCND3, CDADC1, CDC37, CMTM4, CTSD, CYB5R1, DLC1, DLC1, ENTPD7, FAM89A, GPAA1, HGF, KLF14, MACF1, PDLIM5, PGD, PGLYRP1, PSMC1, SFXN1, SNX12, SYT11, TBC1D20, TBL1XR1, TIGD3, TOR1A, VPS33B	44
4	hsa-miR-17-5p	RAB10, TBL1XR1, TSG101, QSOX1, ASB1, EHMT2, EHMT2, EHMT2, EHMT2, EHMT2, EHMT2, EHMT2, ENTPD7, EPAS1, FAM89A, GABBR1, GABBR1, GABBR1, GABBR1, GABBR1, GABBR1, GABBR1, GAPDH, GOLGA1, GPI, GPI, HIP1, LRPAP1, MAP3K14, MAP3K14, PDLIM5, PFKFB2, RUNX1, SESN2, SESN2, SH3BP5, SLC25A28, SUOX, SYNJ2BP, TRAF3IP2, UGCG, WDR1	42
5	hsa-miR-124-3p	ACTB, CYP1B1, FAM177A1, FLOT1, FLOT1, FLOT1, FLOT1, FLOT1, FLOT1, FLOT1, FLOT1, MYO10, PLP2, STOM, ZCCHC24, CCNA1, CDADC1, CHCHD7, CKAP4, CMTM4, COL17A1, CORO2A, DBNL, FAM89A, LIN7A, MSRA, MSRA, PECR, PSME3, QSOX1, RAB27A, RAB32, ROM1, SMPDL3A, SNX12, SYNJ2BP, TPST2, TRPS1	38
6	hsa-let-7b-5p	EMILIN2, GNG5, GSR, PLEKHO1, PSME3, SYNJ2BP, ACTB, BAZ1A, CAPG, CCNA1, CCND3, CNNM3, CSNK2A1, DBNL, DLC1, DLC1, GALNT2, GAPDH, GPI, GPI, GYG1, GYS1, MAP4, MARCKSL1, PAPSS1, PCYT1A, PDLIM5, PFN1, RAB10, RAI1, SLC12A7, SLC12A7, SNX12, SUOX, TBC1D13, TBC1D20, TTC9C	37
7	hsa-miR-20a-5p	TSG101, RAB10, TBL1XR1, QSOX1, ASB1, DLC1, DLC1, ENTPD7, EPAS1, FAM89A, GABBR1, GABBR1, GABBR1, GABBR1, GABBR1, GABBR1, GABBR1, GOLGA1, HIP1, LRPAP1, MAP3K14, MAP3K14, PFKFB2, PGK1, RUNX1, SESN2, SESN2, SH3BP5, SLC25A28, SYNJ2BP, TRAF3IP2, UGCG, WDR1	33
8	hsa-miR-34a-5p	LDHA, LDHA, MAP4, CAPG, CCND3, CDKN2C, CFL1, DDA1, DDAH2, DDAH2, DDAH2, DDAH2, DDAH2, DDAH2, DDAH2, DHCR7, GADD45A, GPI, GPI, GYG1, IL10, MAP3K14, MAP3K14, PNPLA6, S100P, SERPINB1, SESN2, SESN2, SNX12, SSBP2, TRPV2, TSPAN14	32
9	hsa-miR-1-3p	KCNE1, PGD, SFXN1, TPM3, ACTB, ARG1, ASH2L, CAPG, CD63, CNIH4, CORO1C, EHMT2, EHMT2, EHMT2, EHMT2, EHMT2, EHMT2, EHMT2, FBN1, FIG4, GNG5, GPAA1, INTS6, MAST4, PPA2, PTPN1, PTPN22, SRI, SUSD1, TRPS1	30
10	hsa-miR-615-3p	CCND3, CDC37, CKAP4, CSNK2A1, DPP3, EHMT2, EHMT2, EHMT2, EHMT2, EHMT2, EHMT2, EHMT2, ENO1, FBXL19, GADD45A, GAPDH, GLA, HIPK2, ITGA7, LRPAP1, MACF1, MARCKSL1, PEF1, SDHC, SIL1, TLE1, TPM3, TPST2, WDR1, ZNF784	30
11	hsa-miR-106b-5p	RAB10, TBL1XR1, TSG101, QSOX1, ASB1, CWF19L1, ENTPD7, FAM89A, GABBR1, GABBR1, GABBR1, GABBR1, GABBR1, GABBR1, GABBR1, GOLGA1, HIP1, LRPAP1, MAP3K14, MAP3K14, MMADHC, PFKFB2, SESN2, SESN2, SH3BP5, SYNJ2BP, TRAF3IP2, UGCG, WDR1	29
12	hsa-miR-484	ACTB, ARHGDIA, CFL1, CNIH4, CTSD, DNASE1L1, ENO1, FLOT1, FLOT1, FLOT1, FLOT1, FLOT1, FLOT1, FLOT1, FLOT1, GAPDH, GLTP, GRPEL1, JMJD6, MAP4, MYO10, NOL7, PCYT1A, PGD, PSME3, SESN2, SESN2, SYNJ2BP, TPST2	29
13	hsa-miR-93-5p	TSG101, RAB10, TBL1XR1, ASB1, QSOX1, WDR1, ENTPD7, FAM89A, GABBR1, GABBR1, GABBR1, GABBR1, GABBR1, GABBR1, GABBR1, GAPDH, GOLGA1, HIP1, LRPAP1, MAP3K14, MAP3K14, PFKFB2, SESN2, SESN2, SH3BP5, SYNJ2BP, TBC1D20, TRAF3IP2, UGCG	29
14	hsa-miR-20b-5p	RAB10, TBL1XR1, TSG101, QSOX1, ASB1, ENTPD7, FAM89A, GABBR1, GABBR1, GABBR1, GABBR1, GABBR1, GABBR1, GABBR1, GOLGA1, HIP1, LRPAP1, MAP3K14, MAP3K14, PFKFB2, SESN2, SESN2, SH3BP5, SYNJ2BP, TRAF3IP2, UGCG, WDR1	27
15	hsa-miR-519d-3p	RAB10, TBL1XR1, TSG101, QSOX1, ASB1, ENTPD7, FAM89A, GABBR1, GABBR1, GABBR1, GABBR1, GABBR1, GABBR1, GABBR1, GOLGA1, HIP1, LRPAP1, MAP3K14, MAP3K14, PFKFB2, SESN2, SESN2, SH3BP5, SYNJ2BP, TRAF3IP2, UGCG, WDR1	27
16	hsa-miR-186-3p	HIP1, QSOX1, FAM89A, KIF3C, LAIR1, LAIR1, LAIR1, LAIR1, LAIR1, OSCAR, OSCAR, OSCAR, OSCAR, OSCAR, OSCAR, OSCAR, OSCAR, OSCAR, OSCAR, PCYT1A, PSME3, SH3BP5, TBL1XR1, TRAF3IP2, TRPV2	25
17	hsa-miR-15b-5p	ARHGDIA, OSCAR, OSCAR, OSCAR, OSCAR, OSCAR, OSCAR, OSCAR, OSCAR, OSCAR, OSCAR, PGD, TPM3, AIG1, CCND3, CDADC1, CMTM4, ENTPD7, PCMT1, PNPLA6, TBC1D20, TBL1XR1, VPS33B	23
18	hsa-miR-195-5p	ARHGDIA, CCND3, OSCAR, OSCAR, OSCAR, OSCAR, OSCAR, OSCAR, OSCAR, OSCAR, OSCAR, OSCAR, TPM3, CDADC1, CMTM4, ENTPD7, PCMT1, PGD, PNPLA6, TBC1D20, TBL1XR1, VPS33B	22
19	hsa-miR-150-5p	CORO2A, HIP1, QSOX1, RAI1, SIGLEC9, TRAF3IP2, ATP9A, CISH, FAM89A, LAIR1, LAIR1, LAIR1, LAIR1, LAIR1, PCYT1A, PSMC1, SH3BP5, SYNJ2BP, TRPS1, TRPV2, ZCCHC24	21
20	hsa-miR-15a-5p	ARHGDIA, OSCAR, OSCAR, OSCAR, OSCAR, OSCAR, OSCAR, OSCAR, OSCAR, OSCAR, OSCAR, TPM3, CDADC1, CMTM4, ENTPD7, PCMT1, PGD, PNPLA6, TBC1D20, TBL1XR1, VPS33B	21
21	hsa-miR-485-5p	ARHGDIA, CARD6, CD4, CSNK2A1, EMILIN2, FLOT1, FLOT1, FLOT1, FLOT1, FLOT1, FLOT1, FLOT1, FLOT1, GALNT2, GSR, NTSR1, QSOX1, SIGLEC9, SSBP2, SYNJ2BP, TPM3	21
22	hsa-miR-6832-5p	TRPV2, CD4, MAP2K6, OSCAR, OSCAR, OSCAR, OSCAR, OSCAR, OSCAR, OSCAR, OSCAR, OSCAR, OSCAR, PCYT1A, QSOX1, RAB27A, SSBP2, ST6GALNAC3, TPM3, TRAF3IP2, TSPAN14	21
23	hsa-miR-92a-3p	MFF, PPP1R3D, ACTB, ARHGDIA, CARD6, CDC37, ENO1, FBXL19, GAPDH, JMJD6, JOSD1, MACF1, MAFG, MAP4, PFN1, PSME3, TBC1D8, TPM3, TRIO, WDR1, YIPF5	21
24	hsa-miR-24-3p	FAM177A1, LDHA, LDHA, MACF1, MARCKSL1, ALOX5AP, CINP, CMTM4, CNNM3, PDLIM5, PSME3, S100A8, S100P, SFT2D2, SNX12, SVIP, TRAF3IP2, TSPAN14, TTC9C, UGCG	20
25	hsa-miR-4284	FAM177A1, MACF1, TSPAN14, ALOX5AP, CINP, CNNM3, LDHA, LDHA, MARCKSL1, PDLIM5, PLEKHO1, RAB10, RAB27A, SFT2D2, STXBP2, SVIP, TRAF3IP2, TTC9C, UGCG, YIPF5	20
26	hsa-miR-6499-3p	CKAP4, CNNM3, SIGLEC9, TPM3, TTC9C, ALOX5AP, CSNK2A1, LILRA5, LILRA5, LILRA5, LILRA5, LILRA5, RAB10, SSBP2, STXBP2, TMEM169, TRAF3IP2, TSPAN14, YIPF5	19
27	hsa-miR-98-5p	GNG5, CYP19A1, EMILIN2, IL10, PLEKHO1, SYNJ2BP, BAZ1A, GALNT2, GRPEL1, MARCKSL1, MAST4, PDLIM5, S100A8, SLC12A7, SLC12A7, SUOX, TPST2, TRAF3IP2, ZDHHC3	19
28	hsa-miR-6778-3p	SIGLEC9, CORO2A, HIP1, QSOX1, FIG4, LAIR1, LAIR1, LAIR1, LAIR1, LAIR1, LRG1, MPZ, PDLIM5, PLEKHO1, RAB27A, SH3BP5, TRPV2, TTC9C	18
29	hsa-miR-6849-3p	SYNJ2BP, AIG1, FIG4, JOSD1, MYO10, NADSYN1, PADI4, PADI4, PCYT1A, SFT2D2, SH3BP5, SIGLEC9, SLC12A7, SLC12A7, SLC37A2, SSBP2, SYT11, TMEM169	18
30	hsa-miR-6860	CARD6, MAP4, MEI1, NTSR1, OSCAR, OSCAR, OSCAR, OSCAR, OSCAR, OSCAR, OSCAR, OSCAR, OSCAR, OSCAR, PLAC8, RUNX1, SFT2D2, TMEM169	18
31	hsa-miR-1285-3p	CARD6, MEI1, NTSR1, OSCAR, OSCAR, OSCAR, OSCAR, OSCAR, OSCAR, OSCAR, OSCAR, OSCAR, OSCAR, PLAC8, RUNX1, SFT2D2, TMEM169	17
32	hsa-miR-3187-5p	CARD6, MEI1, NTSR1, OSCAR, OSCAR, OSCAR, OSCAR, OSCAR, OSCAR, OSCAR, OSCAR, OSCAR, OSCAR, PLAC8, RUNX1, SFT2D2, TMEM169	17
33	hsa-miR-424-5p	ARHGDIA, OSCAR, OSCAR, OSCAR, OSCAR, OSCAR, OSCAR, OSCAR, OSCAR, OSCAR, OSCAR, TPM3, CCND3, CDADC1, CMTM4, CNIH4, PNPLA6	17
34	hsa-miR-451b	RAB10, OSCAR, OSCAR, OSCAR, OSCAR, OSCAR, OSCAR, OSCAR, OSCAR, OSCAR, OSCAR, SIGLEC9, SYNJ2BP, DHCR7, SSBP2, TBC1D13, ZDHHC3	17
35	hsa-miR-5189-5p	CARD6, MEI1, NTSR1, OSCAR, OSCAR, OSCAR, OSCAR, OSCAR, OSCAR, OSCAR, OSCAR, OSCAR, OSCAR, PLAC8, RUNX1, SFT2D2, TMEM169	17
36	hsa-miR-612	CARD6, MEI1, NTSR1, OSCAR, OSCAR, OSCAR, OSCAR, OSCAR, OSCAR, OSCAR, OSCAR, OSCAR, OSCAR, PLAC8, RUNX1, SFT2D2, TMEM169	17
37	hsa-let-7c-5p	EMILIN2, GNG5, PLEKHO1, SYNJ2BP, ACTB, CSNK2A1, IL10, LDHA, LDHA, MARCKSL1, OLFM4, PDLIM5, RAB10, SLC12A7, SLC12A7, SUOX	16
38	hsa-miR-1343-5p	PFN1, ARL8A, CDADC1, DDA1, FLOT1, FLOT1, FLOT1, FLOT1, FLOT1, FLOT1, FLOT1, FLOT1, MARCKSL1, RPS6KA2, SYNJ2BP, TNFAIP8L3	16
39	hsa-miR-149-3p	SFT2D2, CDC37, MACF1, TTC9C, ARL8A, CFL1, ENTPD7, NTSR1, PNPLA6, SESN2, SESN2, SNX12, SSBP2, SUSD1, TRAF3IP2, ZCCHC24	16
40	hsa-miR-197-3p	ZNF784, CD82, TRPV2, CNNM3, DLC1, DLC1, GLA, LAIR1, LAIR1, LAIR1, LAIR1, LAIR1, LRPAP1, PCYT1A, QSOX1, TSPAN14	16
41	hsa-miR-218-5p	ACTB, AIG1, CCND3, CDKN2C, CORO1C, DHCR7, GAPDH, HIPK2, MAFG, MYO10, SFT2D2, SYT11, TPM3, TRPS1, TSPAN14, WDR1	16
42	hsa-miR-4728-5p	SFT2D2, CDC37, MACF1, TTC9C, ARL8A, CFL1, ENTPD7, NTSR1, PNPLA6, SESN2, SESN2, SNX12, SSBP2, SUSD1, TRAF3IP2, ZCCHC24	16
43	hsa-miR-497-5p	ARHGDIA, OSCAR, OSCAR, OSCAR, OSCAR, OSCAR, OSCAR, OSCAR, OSCAR, OSCAR, OSCAR, TPM3, CCND3, CDADC1, CMTM4, PNPLA6	16
44	hsa-miR-646	DLC1, DLC1, OSCAR, OSCAR, OSCAR, OSCAR, OSCAR, OSCAR, OSCAR, OSCAR, OSCAR, OSCAR, CSNK2A1, PCMT1, PNPLA6, QSOX1	16
45	hsa-miR-6785-5p	SFT2D2, CDC37, MACF1, TTC9C, ARL8A, CFL1, ENTPD7, NTSR1, PNPLA6, SESN2, SESN2, SNX12, SSBP2, SUSD1, TRAF3IP2, ZCCHC24	16
46	hsa-miR-6883-5p	SFT2D2, CDC37, MACF1, TTC9C, ARL8A, CFL1, ENTPD7, NTSR1, PNPLA6, SESN2, SESN2, SNX12, SSBP2, SUSD1, TRAF3IP2, ZCCHC24	16
47	hsa-miR-939-5p	PFN1, ARL8A, CDADC1, DDA1, FLOT1, FLOT1, FLOT1, FLOT1, FLOT1, FLOT1, FLOT1, FLOT1, MARCKSL1, RPS6KA2, SYNJ2BP, TNFAIP8L3	16
48	hsa-miR-106a-5p	RAB10, TBL1XR1, QSOX1, TSG101, CYP19A1, FAM89A, HIP1, IL10, LRPAP1, PFKFB2, RUNX1, SH3BP5, SYNJ2BP, TRAF3IP2, UGCG	15
49	hsa-miR-155-5p	MAP3K14, MAP3K14, MYO10, PDLIM5, TSPAN14, CDC37, CNNM3, FAM177A1, GRPEL1, INTS6, MFF, PSME3, STXBP2, TRIO, TRPS1	15
50	hsa-miR-1827	ASB1, CARD6, SSBP2, TPM3, TTC9C, CNNM3, CPNE5, GSR, JOSD1, MAP4, QSOX1, SFT2D2, SUSD1, SYNJ2BP, TSPAN14	15
51	hsa-miR-186-5p	ACER3, MFF, SFT2D2, CMTM4, CSNK2A1, DLC1, DLC1, FAM177A1, JOSD1, LDHA, LDHA, PGK1, SIGLEC9, SYNJ2BP, TADA3	15
52	hsa-miR-19b-3p	ACTB, ARL8A, MFF, CSNK2A1, CYP19A1, MACF1, MAP3K14, MAP3K14, PFN1, PGK1, SLC12A7, SLC12A7, TBC1D13, TTC9C, WDR1	15
53	hsa-miR-2278	DDA1, DLC1, DLC1, ENTPD7, OSCAR, OSCAR, OSCAR, OSCAR, OSCAR, OSCAR, OSCAR, OSCAR, OSCAR, OSCAR, TPM3	15
54	hsa-miR-548s	CORO2A, CWF19L1, GLA, GLTP, GSR, LRPAP1, MYO10, PADI4, PADI4, QSOX1, SFT2D2, SUSD1, SYT11, TPM3, TSPAN14	15
55	hsa-miR-6516-5p	RAB10, CKAP4, CNNM3, SIGLEC9, TPM3, TTC9C, ACER3, LILRA5, LILRA5, LILRA5, LILRA5, LILRA5, PLP2, SSBP2, TMEM169	15
56	hsa-miR-6838-5p	ARHGDIA, OSCAR, OSCAR, OSCAR, OSCAR, OSCAR, OSCAR, OSCAR, OSCAR, OSCAR, OSCAR, TPM3, CDADC1, CMTM4, PNPLA6	15
57	hsa-miR-6890-3p	FAM177A1, TSPAN14, ALOX5AP, CD63, GSR, LDHA, LDHA, MPZ, PDLIM5, PLEKHO1, RAB10, RAB27A, SIGLEC9, STXBP2, YIPF5	15
58	hsa-miR-877-3p	ARHGDIA, ASH2L, CFL1, CKAP4, CLEC5A, DLC1, DLC1, EXOC4, GAPDH, MACF1, PCMT1, RAB10, SDHC, STXBP2, WDR1	15
59	hsa-let-7a-5p	EMILIN2, GNG5, PLEKHO1, SYNJ2BP, ACTB, CSNK2A1, MARCKSL1, PDLIM5, SESN2, SESN2, SLC12A7, SLC12A7, SUOX, TRIO	14
60	hsa-miR-122-5p	GYS1, ALOX5AP, CINP, CPNE5, FIG4, MAFG, PFKFB2, PTPN1, QSOX1, RAB10, RABGEF1, STXBP2, TBL1XR1, TBX19	14
61	hsa-miR-1273g-3p	TBL1XR1, SIGLEC9, CD63, CKAP4, CYP1B1, LAIR1, LAIR1, LAIR1, LAIR1, LAIR1, PGK1, RABGEF1, SSBP2, SYNJ2BP	14
62	hsa-miR-1304-3p	FAM177A1, TSPAN14, ALOX5AP, GSR, LDHA, LDHA, MPZ, PLEKHO1, RAB10, RAB27A, SIGLEC9, SLC37A2, STXBP2, YIPF5	14
63	hsa-miR-130b-3p	MFF, CDADC1, CINP, CSNK2A1, DLC1, DLC1, FIG4, QSOX1, SH3BP5, SIGLEC9, SLC12A7, SLC12A7, SNX12, TSG101	14
64	hsa-miR-193b-3p	CDC37, CFL1, DBNL, FBXL19, GPI, GPI, PEF1, PFN1, PPA2, RAB32, SESN2, SESN2, SH3BP5, YIPF5	14
65	hsa-miR-27b-3p	CYP1B1, RUNX1, UGCG, CCND3, EHMT2, EHMT2, EHMT2, EHMT2, EHMT2, EHMT2, EHMT2, GYS1, MFF, SFXN1	14
66	hsa-miR-30a-5p	ARG1, CORO1C, FBN1, GNG5, GOLGA1, INTS6, JOSD1, MARCKSL1, MYO10, NDUFAF1, RAB10, SFXN1, TRAF3IP2, TRIO	14
67	hsa-miR-320a	ACTB, DPP3, FLOT1, FLOT1, FLOT1, FLOT1, FLOT1, FLOT1, FLOT1, FLOT1, GAPDH, PFN1, SDHC, SYNJ2BP	14
68	hsa-miR-375	ARHGDIA, BAZ1A, CMTM4, CORO1C, FAM89A, MAPKAP1, MOSPD3, PTPN1, RAB10, SFT2D2, TBX19, TRPS1, UGCG, WDR1	14
69	hsa-miR-4486	CDC37, MACF1, MEI1, NTSR1, OSCAR, OSCAR, OSCAR, OSCAR, OSCAR, OSCAR, OSCAR, OSCAR, OSCAR, OSCAR	14
70	hsa-miR-455-3p	CKAP4, CNNM3, SIGLEC9, TPM3, TTC9C, ACTB, LILRA5, LILRA5, LILRA5, LILRA5, LILRA5, PNPLA6, SSBP2, TMEM169	14
71	hsa-miR-4732-5p	CD4, ENTPD7, OSCAR, OSCAR, OSCAR, OSCAR, OSCAR, OSCAR, OSCAR, OSCAR, OSCAR, OSCAR, ST6GALNAC3, TRPV2	14
72	hsa-miR-4768-3p	ARHGDIA, CARD6, SSBP2, TBC1D13, CD4, CMTM4, CSNK2A1, PGD, QSOX1, SUSD1, SYNJ2BP, TBL1XR1, TMEM169, TPM3	14
73	hsa-miR-503-5p	OSCAR, OSCAR, OSCAR, OSCAR, OSCAR, OSCAR, OSCAR, OSCAR, OSCAR, OSCAR, CCND3, CMTM4, CTSD, PNPLA6	14
74	hsa-miR-508-5p	SIGLEC9, CARD6, OSCAR, OSCAR, OSCAR, OSCAR, OSCAR, OSCAR, OSCAR, OSCAR, OSCAR, OSCAR, SSBP2, SYNJ2BP	14
75	hsa-miR-6807-5p	ASH2L, CKAP4, SIGLEC9, TTC9C, ATP9A, C4orf3, CORO1C, FIG4, LRG1, MS4A4A, QSOX1, SYNJ2BP, TPST2, TSPAN14	14
76	hsa-miR-6828-5p	DLC1, DLC1, CORO1C, OSCAR, OSCAR, OSCAR, OSCAR, OSCAR, OSCAR, OSCAR, OSCAR, OSCAR, OSCAR, TBC1D13	14
77	hsa-miR-7106-5p	TPM3, SUSD1, ASB1, MACF1, TTC9C, CCND3, NTSR1, PCYT1A, PFN1, PNPLA6, SFT2D2, SSBP2, TRAF3IP2, ZCCHC24	14
78	hsa-miR-1291	SLC12A7, SLC12A7, OSCAR, OSCAR, OSCAR, OSCAR, OSCAR, OSCAR, OSCAR, OSCAR, OSCAR, OSCAR, VWA5A	13
79	hsa-miR-181a-5p	HIPK2, ASB1, CD4, CHCHD7, GOLGA1, PFKFB2, PGD, PTPN22, RUNX1, TBC1D13, TBC1D7, TBL1XR1, TSG101	13
80	hsa-miR-182-5p	PFN1, FLOT1, FLOT1, FLOT1, FLOT1, FLOT1, FLOT1, FLOT1, FLOT1, PCOLCE2, PLD1, SESN2, SESN2	13
81	hsa-miR-19a-3p	ACTB, ARL8A, MFF, CSNK2A1, IL10, MACF1, MAP3K14, MAP3K14, PFN1, PGK1, SLC12A7, SLC12A7, WDR1	13
82	hsa-miR-214-3p	TPM3, FLOT1, FLOT1, FLOT1, FLOT1, FLOT1, FLOT1, FLOT1, FLOT1, GSR, LTF, PNPLA6, TRPS1	13
83	hsa-miR-296-5p	ARL8A, OSCAR, OSCAR, OSCAR, OSCAR, OSCAR, OSCAR, OSCAR, OSCAR, OSCAR, OSCAR, SLC12A7, SLC12A7	13
84	hsa-miR-3653-5p	SIGLEC9, GSR, CORO2A, FIG4, LAIR1, LAIR1, LAIR1, LAIR1, LAIR1, LRG1, LRPAP1, PLEKHO1, TTC9C	13
85	hsa-miR-377-5p	SIGLEC9, TTC9C, CDADC1, GOLGA1, GSR, LILRA5, LILRA5, LILRA5, LILRA5, LILRA5, SLC25A28, SUSD1, TPM3	13
86	hsa-miR-6724-5p	OSCAR, OSCAR, OSCAR, OSCAR, OSCAR, OSCAR, OSCAR, OSCAR, OSCAR, OSCAR, SLC12A7, SLC12A7, TBC1D13	13
87	hsa-miR-6736-3p	CORO2A, OSCAR, OSCAR, OSCAR, OSCAR, OSCAR, OSCAR, OSCAR, OSCAR, OSCAR, OSCAR, QSOX1, SIGLEC9	13
88	hsa-miR-6773-5p	OSCAR, OSCAR, OSCAR, OSCAR, OSCAR, OSCAR, OSCAR, OSCAR, OSCAR, OSCAR, SLC12A7, SLC12A7, TBC1D13	13
89	hsa-miR-6775-3p	SLC12A7, SLC12A7, OSCAR, OSCAR, OSCAR, OSCAR, OSCAR, OSCAR, OSCAR, OSCAR, OSCAR, OSCAR, VWA5A	13
90	hsa-miR-6884-5p	ARHGDIA, CARD6, CD4, CSNK2A1, EMILIN2, GALNT2, GSR, NTSR1, QSOX1, SIGLEC9, SSBP2, SYNJ2BP, TPM3	13
91	hsa-miR-7-5p	PSME3, CKAP4, ARG1, CDC37, DBNL, DHCR7, GALNT2, GPAA1, MARCKSL1, MS4A4A, RAB32, SDHC, ZDHHC3	13
92	hsa-miR-744-5p	ARHGDIA, ACTB, ENO1, FBXL19, GSR, LAIR1, LAIR1, LAIR1, LAIR1, LAIR1, PPM1M, RAI1, ZCCHC24	13
93	hsa-let-7e-5p	GNG5, EMILIN2, PLEKHO1, SYNJ2BP, MACF1, MARCKSL1, PDLIM5, PGD, QSOX1, SLC12A7, SLC12A7, SUOX	12
94	hsa-miR-1321	TPM3, CDC37, CCND3, CFL1, DDA1, ENTPD7, NTSR1, PCYT1A, PNPLA6, SESN2, SESN2, SFT2D2	12
95	hsa-miR-183-5p	GNG5, ARHGDIA, TTC9C, ABCC10, CSNK2A1, CYB5D2, FAM110B, GSR, HIPK2, MYO10, SIGLEC9, SYNJ2BP	12
96	hsa-miR-190a-3p	ACER3, GSR, MMADHC, RAI1, SVIP, ARL8A, CHST2, FAM177A1, FAR2, LDHA, LDHA, TSPAN14	12
97	hsa-miR-1976	SIGLEC9, GSR, CORO2A, FIG4, LAIR1, LAIR1, LAIR1, LAIR1, LAIR1, LRG1, PLEKHO1, TTC9C	12
98	hsa-miR-25-5p	CKAP4, EMILIN2, LILRA5, LILRA5, LILRA5, LILRA5, LILRA5, SIGLEC9, SSBP2, SUSD1, TPM3, TSPAN14	12
99	hsa-miR-301b-3p	MFF, CDADC1, CINP, CNIH4, CSNK2A1, DLC1, DLC1, FIG4, QSOX1, SIGLEC9, SLC12A7, SLC12A7	12
100	hsa-miR-374b-3p	OSCAR, OSCAR, OSCAR, OSCAR, OSCAR, OSCAR, OSCAR, OSCAR, OSCAR, OSCAR, DHCR7, SFT2D2	12
101	hsa-miR-378g	MEI1, NTSR1, OSCAR, OSCAR, OSCAR, OSCAR, OSCAR, OSCAR, OSCAR, OSCAR, OSCAR, OSCAR	12
102	hsa-miR-4524a-5p	OSCAR, OSCAR, OSCAR, OSCAR, OSCAR, OSCAR, OSCAR, OSCAR, OSCAR, OSCAR, PNPLA6, SFT2D2	12
103	hsa-miR-4524b-5p	OSCAR, OSCAR, OSCAR, OSCAR, OSCAR, OSCAR, OSCAR, OSCAR, OSCAR, OSCAR, PNPLA6, SFT2D2	12
104	hsa-miR-4680-5p	OSCAR, OSCAR, OSCAR, OSCAR, OSCAR, OSCAR, OSCAR, OSCAR, OSCAR, OSCAR, RAB32, TIPARP	12
105	hsa-miR-4739	TPM3, CDC37, CCND3, CFL1, DDA1, ENTPD7, NTSR1, PCYT1A, PNPLA6, SESN2, SESN2, SFT2D2	12
106	hsa-miR-4756-5p	TPM3, CDC37, CCND3, CFL1, DDA1, ENTPD7, NTSR1, PCYT1A, PNPLA6, SESN2, SESN2, SFT2D2	12
107	hsa-miR-5096	FAM89A, RUNX1, TRAF3IP2, TRPV2, GLA, GSR, PCYT1A, QSOX1, STXBP2, TSPAN14, UGCG, ZCCHC24	12
108	hsa-miR-526b-3p	RAB10, TBL1XR1, QSOX1, TSG101, FAM89A, HIP1, LRPAP1, PFKFB2, SH3BP5, SYNJ2BP, TRAF3IP2, UGCG	12
109	hsa-miR-6086	SIGLEC9, TTC9C, CDADC1, GOLGA1, GSR, LILRA5, LILRA5, LILRA5, LILRA5, LILRA5, SUSD1, TPM3	12
110	hsa-miR-6087	CKAP4, EMILIN2, LILRA5, LILRA5, LILRA5, LILRA5, LILRA5, SIGLEC9, SSBP2, SUSD1, TPM3, TSPAN14	12
111	hsa-miR-619-5p	ASH2L, HIP1, MACF1, C4orf3, CYP1B1, FIG4, PGK1, SH3BP5, SYNJ2BP, TBL1XR1, TPST2, TRAF3IP2	12
112	hsa-miR-6506-5p	ASH2L, HIP1, MACF1, C4orf3, CYP1B1, FIG4, PGK1, SH3BP5, SYNJ2BP, TBL1XR1, TPST2, TRAF3IP2	12
113	hsa-miR-7976	OSCAR, OSCAR, OSCAR, OSCAR, OSCAR, OSCAR, OSCAR, OSCAR, OSCAR, OSCAR, SLC12A7, SLC12A7	12
114	hsa-let-7d-5p	EMILIN2, GNG5, PLEKHO1, SYNJ2BP, DLC1, DLC1, MARCKSL1, PDLIM5, SLC12A7, SLC12A7, SUOX	11
115	hsa-miR-103a-3p	CSNK2A1, RAB10, ARL8A, CDADC1, FAM89A, JOSD1, MAP4, OLFM4, PNPLA6, SH3BP5, SVIP	11
116	hsa-miR-1277-5p	ACER3, MMADHC, GSR, SVIP, ARL8A, FAM177A1, FAR2, TBL1XR1, TRPS1, TRPV2, TSPAN14	11
117	hsa-miR-129-5p	RAB10, CD82, PLEKHO1, RAB27A, SIGLEC9, TRPS1, CKAP4, CMTM4, GLTP, MYO10, TSPAN14	11
118	hsa-miR-130a-3p	MFF, CDADC1, CINP, CSNK2A1, DLC1, DLC1, FIG4, QSOX1, SIGLEC9, SLC12A7, SLC12A7	11
119	hsa-miR-215-5p	CDKN2D, CKAP4, ENTPD7, FBN1, MACF1, PCOLCE2, RAB27A, RUNX1, TMEM169, TTYH2, UPP1	11
120	hsa-miR-301a-3p	MFF, CDADC1, CINP, CSNK2A1, DLC1, DLC1, FIG4, QSOX1, SIGLEC9, SLC12A7, SLC12A7	11
121	hsa-miR-331-3p	ARL8A, CDKN2D, GAPDH, GPI, GPI, LDHA, LDHA, MAP4, MARCKSL1, PSME3, TSG101	11
122	hsa-miR-3666	MFF, CDADC1, CINP, CSNK2A1, DLC1, DLC1, FIG4, QSOX1, SIGLEC9, SLC12A7, SLC12A7	11
123	hsa-miR-374a-5p	RAB32, DLC1, DLC1, GADD45A, LDHA, LDHA, RAI1, SFT2D2, STXBP2, SVIP, TRPS1	11
124	hsa-miR-4295	MFF, CDADC1, CINP, CSNK2A1, DLC1, DLC1, FIG4, QSOX1, SIGLEC9, SLC12A7, SLC12A7	11
125	hsa-miR-4459	EMILIN2, GSR, PGD, PNPLA6, PSME3, SFT2D2, SIGLEC9, SSBP2, TBL1XR1, TMEM169, TPM3	11
126	hsa-miR-4505	ARHGDIA, CDC37, ARL8A, CD4, FBXL19, MACF1, NTSR1, SFT2D2, SIGLEC9, SLC12A7, SLC12A7	11
127	hsa-miR-4539	MAFG, OSCAR, OSCAR, OSCAR, OSCAR, OSCAR, OSCAR, OSCAR, OSCAR, OSCAR, OSCAR	11
128	hsa-miR-454-3p	MFF, CDADC1, CINP, CSNK2A1, DLC1, DLC1, FIG4, QSOX1, SIGLEC9, SLC12A7, SLC12A7	11
129	hsa-miR-4722-5p	CARD6, SSBP2, CMTM4, PNPLA6, QSOX1, SFT2D2, SUSD1, SYNJ2BP, TPM3, TRPV2, TSPAN14	11
130	hsa-miR-4731-5p	ASH2L, ARL8A, BBS1, C4orf3, CD4, HIP1, LRG1, NTSR1, SH3BP5, SYNJ2BP, TRAF3IP2	11
131	hsa-miR-4747-5p	TPM3, ARHGDIA, DDA1, DHCR7, HIP1, MAFG, MARCKSL1, RAB32, SESN2, SESN2, TNFAIP8L3	11
132	hsa-miR-5095	GNG5, SYNJ2BP, FAM89A, FIG4, GSR, MS4A4A, RAB10, SH3BP5, TPST2, TRAF3IP2, YIPF5	11
133	hsa-miR-5196-5p	TPM3, ARHGDIA, DDA1, DHCR7, HIP1, MAFG, MARCKSL1, RAB32, SESN2, SESN2, TNFAIP8L3	11
134	hsa-miR-5698	DDA1, ACTB, ALOX5AP, CDADC1, MYL12A, PNPLA6, PSME3, RAB10, STXBP2, TSPAN14, YIPF5	11
135	hsa-miR-5701	OSCAR, OSCAR, OSCAR, OSCAR, OSCAR, OSCAR, OSCAR, OSCAR, OSCAR, OSCAR, GADD45A	11
136	hsa-miR-5787	ARHGDIA, CDC37, ARL8A, CD4, FBXL19, MACF1, NTSR1, SFT2D2, SIGLEC9, SLC12A7, SLC12A7	11
137	hsa-miR-6124	SFT2D2, CFL1, CNNM3, CORO1C, DDA1, RAB32, SESN2, SESN2, SLC12A7, SLC12A7, TPM3	11
138	hsa-miR-6809-5p	SESN2, SESN2, RAB32, FLOT1, FLOT1, FLOT1, FLOT1, FLOT1, FLOT1, FLOT1, FLOT1	11
139	hsa-miR-7151-3p	GNG5, SYNJ2BP, FAM89A, FIG4, GSR, MS4A4A, RAB10, SH3BP5, TPST2, TRAF3IP2, YIPF5	11
140	hsa-miR-7977	MACF1, SFT2D2, ATP9A, CORO2A, CPNE5, GALNT2, LRPAP1, SVIP, TPM3, TRAF3IP2, TTC9C	11
141	hsa-miR-93-3p	ACTB, EXOC4, MAFG, NFKBIL1, NFKBIL1, NFKBIL1, NFKBIL1, NFKBIL1, NFKBIL1, NFKBIL1, TRIO	11
142	hsa-let-7f-5p	EMILIN2, GNG5, PLEKHO1, SYNJ2BP, CYP19A1, MARCKSL1, PDLIM5, SLC12A7, SLC12A7, SUOX	10
143	hsa-miR-1273h-5p	TTC9C, MACF1, NTSR1, PNPLA6, PSME3, SFT2D2, SSBP2, SUSD1, TRAF3IP2, ZCCHC24	10
144	hsa-miR-128-3p	UGCG, FAM89A, GBA, GBA, GPI, GPI, MARCKSL1, RUNX1, SFXN1, YIPF5	10
145	hsa-miR-192-5p	CDKN2D, CKAP4, ENTPD7, FBN1, MACF1, PCOLCE2, RAB27A, TMEM169, TTYH2, UPP1	10
146	hsa-miR-26a-5p	HGF, FAM177A1, GLTP, MYO10, PCYT1A, PLAC8, SFXN1, SSBP2, TBC1D13, TTN	10
147	hsa-miR-30b-3p	TTC9C, MACF1, NTSR1, PNPLA6, PSME3, SFT2D2, SSBP2, SUSD1, TRAF3IP2, ZCCHC24	10
148	hsa-miR-30c-5p	CKAP4, DLC1, DLC1, GOLGA1, JOSD1, MARCKSL1, PFN1, RAB10, SFXN1, TBL1XR1	10
149	hsa-miR-3127-3p	FLOT1, FLOT1, FLOT1, FLOT1, FLOT1, FLOT1, FLOT1, FLOT1, SLC12A7, SLC12A7	10
150	hsa-miR-3187-3p	CORO2A, CWF19L1, DBNL, GLA, GLTP, LRPAP1, QSOX1, RAB32, SUSD1, TSPAN14	10
151	hsa-miR-324-5p	PSME3, ACTB, CCND3, CFL1, GYS1, LDHA, LDHA, NANS, PGK1, UGCG	10
152	hsa-miR-345-3p	OSCAR, OSCAR, OSCAR, OSCAR, OSCAR, OSCAR, OSCAR, OSCAR, OSCAR, OSCAR	10
153	hsa-miR-3612	TTC9C, ARHGDIA, CNNM3, CPNE5, GALNT2, GSR, JOSD1, SIGLEC9, SSBP2, SUSD1	10
154	hsa-miR-3613-3p	ACTB, CNNM3, CWF19L1, DBNL, GADD45A, LRPAP1, RABGEF1, SFXN1, STXBP2, TBL1XR1	10
155	hsa-miR-3689a-3p	TTC9C, MACF1, NTSR1, PNPLA6, PSME3, SFT2D2, SSBP2, SUSD1, TRAF3IP2, ZCCHC24	10
156	hsa-miR-3689b-3p	TTC9C, MACF1, NTSR1, PNPLA6, PSME3, SFT2D2, SSBP2, SUSD1, TRAF3IP2, ZCCHC24	10
157	hsa-miR-3689c	TTC9C, MACF1, NTSR1, PNPLA6, PSME3, SFT2D2, SSBP2, SUSD1, TRAF3IP2, ZCCHC24	10
158	hsa-miR-4282	ACTB, CHCHD7, DYRK4, GADD45A, LDHA, LDHA, PPP1R3D, RABGEF1, SFXN1, TPM3	10
159	hsa-miR-4435	ARHGDIA, CKAP4, CNNM3, CWF19L1, GLA, GLTP, LRPAP1, QSOX1, SFT2D2, SUSD1	10
160	hsa-miR-4640-3p	FLOT1, FLOT1, FLOT1, FLOT1, FLOT1, FLOT1, FLOT1, FLOT1, GOLGA1, PNPLA6	10
161	hsa-miR-4713-5p	TRAF3IP2, ATP9A, CYYR1, FBXL19, PCYT1A, PSMC1, SSBP2, SYNJ2BP, TBC1D13, ZCCHC24	10
162	hsa-miR-5011-5p	ACER3, GSR, MMADHC, RAI1, SVIP, ARL8A, CHST2, FAR2, SFT2D2, TSPAN14	10
163	hsa-miR-506-3p	ACTB, FLOT1, FLOT1, FLOT1, FLOT1, FLOT1, FLOT1, FLOT1, FLOT1, MYO10	10
164	hsa-miR-520g-3p	ACTB, HIP1, QSOX1, FAM89A, PCYT1A, SH3BP5, SLC12A7, SLC12A7, SYNJ2BP, TRAF3IP2	10
165	hsa-miR-520h	ACTB, HIP1, QSOX1, FAM89A, PCYT1A, SH3BP5, SLC12A7, SLC12A7, SYNJ2BP, TRAF3IP2	10
166	hsa-miR-548c-3p	DLC1, DLC1, GSR, CNNM3, PGK1, PSME3, SFXN1, ST6GALNAC3, TBL1XR1, TRPS1	10
167	hsa-miR-5589-5p	ASH2L, ARHGDIA, BBS1, C4orf3, HIP1, LRG1, SH3BP5, SIGLEC9, SYNJ2BP, TRAF3IP2	10
168	hsa-miR-6132	SFT2D2, CCND3, CPNE5, DLC1, DLC1, FBXL19, MAFG, MAP4, PDLIM5, TRPV2	10
169	hsa-miR-650	TTC9C, ARHGDIA, CNNM3, CPNE5, GALNT2, GSR, JOSD1, SIGLEC9, SSBP2, SUSD1	10
170	hsa-miR-6509-3p	TBL1XR1, CYP1B1, LAIR1, LAIR1, LAIR1, LAIR1, LAIR1, PGK1, RABGEF1, SYNJ2BP	10
171	hsa-miR-6747-3p	SIGLEC9, GSR, HIP1, CORO2A, CWF19L1, FIG4, LRG1, PDLIM5, PLEKHO1, TTC9C	10
172	hsa-miR-6749-3p	TBL1XR1, PHF1, PHF1, PHF1, RAI1, CNNM3, CSNK2A1, DDA1, MYO10, SFT2D2	10
173	hsa-miR-6756-3p	FLOT1, FLOT1, FLOT1, FLOT1, FLOT1, FLOT1, FLOT1, FLOT1, SLC12A7, SLC12A7	10
174	hsa-miR-6779-5p	TTC9C, MACF1, NTSR1, PNPLA6, PSME3, SFT2D2, SSBP2, SUSD1, TRAF3IP2, ZCCHC24	10
175	hsa-miR-6780a-5p	TTC9C, MACF1, NTSR1, PNPLA6, PSME3, SFT2D2, SSBP2, SUSD1, TRAF3IP2, ZCCHC24	10
176	hsa-miR-6808-5p	CARD6, SSBP2, CPNE5, DDA1, QSOX1, SFT2D2, SUSD1, SYNJ2BP, TPM3, TSPAN14	10
177	hsa-miR-6836-5p	SFT2D2, CCND3, CPNE5, DLC1, DLC1, FBXL19, MAFG, MAP4, PDLIM5, TRPV2	10
178	hsa-miR-6893-5p	CARD6, SSBP2, CPNE5, DDA1, QSOX1, SFT2D2, SUSD1, SYNJ2BP, TPM3, TSPAN14	10
179	hsa-miR-7110-3p	ARHGDIA, CSNK2A1, ATP9A, GYS1, HIP1, LTF, MEI1, SNX20, SYNJ2BP, TBL1XR1	10
180	hsa-miR-766-3p	SYNJ2BP, CARD6, GAPDH, MEI1, PFN1, SIGLEC9, SLC12A7, SLC12A7, SSBP2, SUSD1	10
181	hsa-miR-940	CARD6, SSBP2, CPNE5, DDA1, QSOX1, SFT2D2, SUSD1, SYNJ2BP, TPM3, TSPAN14	10
182	hsa-let-7g-5p	EMILIN2, GNG5, PLEKHO1, SYNJ2BP, MARCKSL1, PDLIM5, SLC12A7, SLC12A7, SUOX	9
183	hsa-let-7i-5p	EMILIN2, GNG5, PLEKHO1, SYNJ2BP, MARCKSL1, PDLIM5, SLC12A7, SLC12A7, SUOX	9
184	hsa-miR-106a-3p	CDADC1, CINP, FIG4, MFF, QSOX1, RAI1, SESN2, SESN2, SIGLEC9	9
185	hsa-miR-1224-3p	ST6GALNAC3, GLTP, LAIR1, LAIR1, LAIR1, LAIR1, LAIR1, TRPV2, ZCCHC24	9
186	hsa-miR-1225-3p	FCER1G, LILRA5, LILRA5, LILRA5, LILRA5, LILRA5, RAI1, RPS6KA2, TSPAN14	9
187	hsa-miR-1233-3p	LILRA5, LILRA5, LILRA5, LILRA5, LILRA5, RAI1, SFT2D2, TSPAN14, ZCCHC24	9
188	hsa-miR-1470	CD82, CFL1, CNNM3, PDLIM5, PHF1, PHF1, PHF1, RUNX1, SUSD1	9
189	hsa-miR-181a-2-3p	TBL1XR1, CYP1B1, LAIR1, LAIR1, LAIR1, LAIR1, LAIR1, PGK1, RABGEF1	9
190	hsa-miR-185-5p	RAB32, CDC37, ENTPD7, EPAS1, PLAC8, PSME3, SLC25A28, SUOX, TBC1D13	9
191	hsa-miR-222-3p	TRPS1, ACTB, DBNL, ENO1, HIPK2, MACF1, OAZ2, PFN1, TIPARP	9
192	hsa-miR-3135b	CDC37, ALOX5AP, CINP, FAM89A, FIG4, QSOX1, RAB10, RAB32, STXBP2	9
193	hsa-miR-3652	ARHGDIA, CINP, FBXL19, FIG4, QSOX1, RAB10, SLC12A7, SLC12A7, STXBP2	9
194	hsa-miR-371a-5p	ASH2L, LRPAP1, CPNE5, CWF19L1, DBNL, FAR2, GLTP, SYNJ2BP, TRPS1	9
195	hsa-miR-371b-5p	ASH2L, FAR2, CHST2, CWF19L1, DBNL, GLTP, LRPAP1, SYNJ2BP, TRPS1	9
196	hsa-miR-373-3p	HIP1, QSOX1, BAZ1A, CMTM4, FAM89A, GLTP, SH3BP5, SYNJ2BP, TRAF3IP2	9
197	hsa-miR-373-5p	ASH2L, FAR2, CHST2, CWF19L1, DBNL, GLTP, LRPAP1, SYNJ2BP, TRPS1	9
198	hsa-miR-378a-5p	GPI, GPI, LAIR1, LAIR1, LAIR1, LAIR1, LAIR1, LRPAP1, PSMC1	9
199	hsa-miR-4430	ARHGDIA, CINP, FBXL19, FIG4, QSOX1, RAB10, SLC12A7, SLC12A7, STXBP2	9
200	hsa-miR-4438	FAM89A, SYNJ2BP, FIG4, GSR, RAB10, SH3BP5, TPST2, TRAF3IP2, YIPF5	9
201	hsa-miR-4458	EMILIN2, GNG5, PLEKHO1, SYNJ2BP, MARCKSL1, PDLIM5, SLC12A7, SLC12A7, SUOX	9
202	hsa-miR-4500	EMILIN2, GNG5, PLEKHO1, SYNJ2BP, MARCKSL1, PDLIM5, SLC12A7, SLC12A7, SUOX	9
203	hsa-miR-4524a-3p	ARHGDIA, CDC37, RAB27A, DDA1, GPI, GPI, MYO10, RABGEF1, TSPAN14	9
204	hsa-miR-4667-3p	PHF1, PHF1, PHF1, CD82, CNNM3, MYO10, PDLIM5, RUNX1, SUSD1	9
205	hsa-miR-4695-5p	SESN2, SESN2, ARHGDIA, SLC37A2, CD4, CSNK2A1, GSR, TMEM169, TPM3	9
206	hsa-miR-4786-5p	AIG1, GPI, GPI, JOSD1, MYO10, PADI4, PADI4, SFT2D2, SLC37A2	9
207	hsa-miR-590-3p	SVIP, ALOX5AP, GSR, MAP2K6, PPP1R3D, RAB10, RABGEF1, SSBP2, TRPS1	9
208	hsa-miR-616-5p	ASH2L, FAR2, CHST2, CWF19L1, DBNL, GLTP, LRPAP1, SYNJ2BP, TRPS1	9
209	hsa-miR-6799-5p	MACF1, TTC9C, NTSR1, PNPLA6, SFT2D2, SSBP2, SUSD1, TRAF3IP2, ZCCHC24	9
210	hsa-miR-92b-3p	MFF, PPP1R3D, CARD6, JOSD1, PFN1, PSME3, SFXN1, TBC1D8, TRIO	9
211	hsa-miR-1207-5p	CFL1, CPNE5, MAP4, RAI1, SESN2, SESN2, TBC1D13, TRPV2	8
212	hsa-miR-1226-3p	ATP9A, CKAP4, DLC1, DLC1, GALNT2, PCYT1A, SH3BP5, WDR1	8
213	hsa-miR-1228-3p	GSR, PPP1R3D, CWF19L1, LRPAP1, OAZ2, RAB32, TSPAN14, TTC9C	8
214	hsa-miR-1247-3p	CKAP4, CNNM3, EMILIN2, PDLIM5, RPS6KA2, SIGLEC9, SSBP2, TTC9C	8
215	hsa-miR-1301-3p	RAB10, ACER3, CFL1, CORO1C, PEF1, SESN2, SESN2, ZCCHC24	8
216	hsa-miR-149-5p	DCTN2, GAPDH, GPI, GPI, HIPK2, MARCKSL1, PLEKHO1, YIPF5	8
217	hsa-miR-181d-5p	ASB1, CHCHD7, ENO1, GOLGA1, TBC1D13, TBC1D7, TBL1XR1, TSG101	8
218	hsa-miR-1909-3p	SFT2D2, CCND3, DLC1, DLC1, FBXL19, PDLIM5, SESN2, SESN2	8
219	hsa-miR-1910-3p	ARHGDIA, SLC37A2, TBC1D13, TTC9C, CNNM3, GSR, SUSD1, TPM3	8
220	hsa-miR-204-5p	RAB10, C4orf3, ENO1, MACF1, MAFG, SFT2D2, SYNJ2BP, ZCCHC24	8
221	hsa-miR-302c-3p	HIP1, QSOX1, FAM89A, SH3BP5, SLC12A7, SLC12A7, SYNJ2BP, TRAF3IP2	8
222	hsa-miR-3133	ACER3, SFT2D2, LDHA, LDHA, PGK1, SIGLEC9, SLC12A7, SLC12A7	8
223	hsa-miR-3190-5p	SFT2D2, GSR, MYO10, PADI4, PADI4, RAB32, SYT11, TPM3	8
224	hsa-miR-320b	EHMT2, EHMT2, EHMT2, EHMT2, EHMT2, EHMT2, EHMT2, PFN1	8
225	hsa-miR-34c-5p	DDA1, LDHA, LDHA, MAP4, SESN2, SESN2, SSBP2, TRPV2	8
226	hsa-miR-372-3p	HIP1, QSOX1, CCNA1, FAM89A, SH3BP5, SYNJ2BP, TRAF3IP2, TRPS1	8
227	hsa-miR-372-5p	ASH2L, LRPAP1, CWF19L1, DBNL, FAR2, GLTP, SYNJ2BP, TRPS1	8
228	hsa-miR-374b-5p	RAB32, DLC1, DLC1, PGS1, SFT2D2, STXBP2, SVIP, TRPS1	8
229	hsa-miR-3926	GSR, MYO10, PADI4, PADI4, QSOX1, SFT2D2, SYT11, TPM3	8
230	hsa-miR-4257	TPM3, TTC9C, GSR, LDHA, LDHA, SESN2, SESN2, SUSD1	8
231	hsa-miR-4270	ARHGDIA, CDC37, CCND3, CFL1, DDA1, ENTPD7, MARCKSL1, SFT2D2	8
232	hsa-miR-4436b-5p	LAIR1, LAIR1, LAIR1, LAIR1, LAIR1, MEI1, RABGEF1, SYNJ2BP	8
233	hsa-miR-4441	ARHGDIA, CDC37, CCND3, CFL1, DDA1, ENTPD7, MARCKSL1, SFT2D2	8
234	hsa-miR-449a	DDA1, LDHA, LDHA, MAP4, SESN2, SESN2, SSBP2, TRPV2	8
235	hsa-miR-449b-5p	DDA1, LDHA, LDHA, MAP4, SESN2, SESN2, SSBP2, TRPV2	8
236	hsa-miR-4668-5p	SFT2D2, DLC1, DLC1, CFL1, CWF19L1, DYRK4, TBL1XR1, TRPS1	8
237	hsa-miR-4684-5p	ENTPD7, MYO10, PSME3, SFXN1, STOM, SYT11, TBL1XR1, TPM3	8
238	hsa-miR-4722-3p	SIGLEC9, GSR, CORO2A, FIG4, LRG1, PDLIM5, PLEKHO1, TTC9C	8
239	hsa-miR-4735-5p	ALOX5AP, GBA, GBA, GSR, MAP2K6, RAB10, SIGLEC9, SSBP2	8
240	hsa-miR-4755-3p	ARHGDIA, CORO2A, CWF19L1, GLTP, LRG1, LRPAP1, RPS6KA2, SUSD1	8
241	hsa-miR-4763-3p	CFL1, CPNE5, MAP4, RAI1, SESN2, SESN2, TBC1D13, TRPV2	8
242	hsa-miR-4772-3p	FAM177A1, ARL8A, CFL1, LDHA, LDHA, MPZ, SIGLEC9, SSBP2	8
243	hsa-miR-4779	SESN2, SESN2, ASB1, TPM3, ENTPD7, NTSR1, PNPLA6, PSME3	8
244	hsa-miR-5089-5p	ASH2L, HIP1, C4orf3, FIG4, SH3BP5, SYNJ2BP, TPST2, TRAF3IP2	8
245	hsa-miR-520e	HIP1, QSOX1, FAM89A, MAP3K14, MAP3K14, SH3BP5, SYNJ2BP, TRAF3IP2	8
246	hsa-miR-532-3p	TRAF3IP2, ATP9A, DDA1, PCYT1A, PSMC1, QSOX1, SYNJ2BP, ZCCHC24	8
247	hsa-miR-588	CORO2A, CWF19L1, GLA, GLTP, LRPAP1, QSOX1, SUSD1, TSPAN14	8
248	hsa-miR-6504-3p	FAM89A, SYNJ2BP, UGCG, FIG4, MS4A4A, SH3BP5, TPST2, TRAF3IP2	8
249	hsa-miR-6512-3p	SYNJ2BP, CARD6, NADSYN1, SIGLEC9, SLC12A7, SLC12A7, SSBP2, TMEM169	8
250	hsa-miR-658	EMILIN2, LILRA5, LILRA5, LILRA5, LILRA5, LILRA5, SIGLEC9, TPM3	8
251	hsa-miR-661	ARHGDIA, CARD6, NTSR1, PLAC8, SNX20, SSBP2, TBC1D13, TMEM169	8
252	hsa-miR-665	EMILIN2, TBC1D13, CD4, GSR, SUSD1, SYNJ2BP, TMEM169, TPM3	8
253	hsa-miR-6720-5p	SYNJ2BP, CARD6, NADSYN1, SIGLEC9, SLC12A7, SLC12A7, SSBP2, TMEM169	8
254	hsa-miR-6722-3p	SFT2D2, CCND3, DLC1, DLC1, FBXL19, PDLIM5, SESN2, SESN2	8
255	hsa-miR-6727-3p	SIGLEC9, GSR, CORO2A, FIG4, LRG1, PDLIM5, PLEKHO1, TTC9C	8
256	hsa-miR-6754-5p	ARHGDIA, CDC37, CCND3, CFL1, DDA1, ENTPD7, MARCKSL1, SFT2D2	8
257	hsa-miR-6818-3p	CNNM3, FAR2, GPI, GPI, MEI1, TBC1D13, TPM3, TPST2	8
258	hsa-miR-6840-3p	TBC1D13, CD4, CPNE5, GSR, RAB27A, SLC25A28, SYNJ2BP, TMEM169	8
259	hsa-miR-6847-5p	TPM3, SLC37A2, TSG101, LDHA, LDHA, SESN2, SESN2, SFT2D2	8
260	hsa-miR-6873-3p	CSNK2A1, ATP9A, FIG4, GYS1, HIP1, LTF, MEI1, SUSD1	8
261	hsa-miR-760	CSNK2A1, GPI, GPI, HIP1, HIPK2, PEF1, TRPS1, TRPV2	8
262	hsa-miR-939-3p	GSR, CARD6, HIP1, PLAC8, RUNX1, SSBP2, TMEM169, TSPAN14	8
263	hsa-miR-125a-3p	SYNJ2BP, CWF19L1, GLTP, PFKFB2, PGK1, TBC1D13, TRPV2	7
264	hsa-miR-125a-5p	CLEC5A, CORO1C, CSNK2A1, ENO1, GOLGA1, MACF1, TRPS1	7
265	hsa-miR-1273f	TRAF3IP2, PCYT1A, QSOX1, RAB27A, SFT2D2, SSBP2, TPM3	7
266	hsa-miR-1343-3p	GSR, ARHGDIA, HIP1, PGK1, QSOX1, SSBP2, TSPAN14	7
267	hsa-miR-181b-5p	ASB1, CHCHD7, GOLGA1, TBC1D13, TBC1D7, TBL1XR1, TSG101	7
268	hsa-miR-181c-5p	ASB1, CHCHD7, GOLGA1, TBC1D13, TBC1D7, TBL1XR1, TSG101	7
269	hsa-miR-200a-3p	CYP1B1, DLC1, DLC1, HGF, MFF, PGK1, STXBP2	7
270	hsa-miR-203a-3p	CNNM3, DLC1, DLC1, LDHA, LDHA, STOM, TRPS1	7
271	hsa-miR-211-5p	RAB10, C4orf3, MACF1, MAFG, SFT2D2, SYNJ2BP, ZCCHC24	7
272	hsa-miR-2116-3p	ATP9A, PCYT1A, PSMC1, RAB32, SYNJ2BP, TRAF3IP2, ZCCHC24	7
273	hsa-miR-216a-3p	UGCG, GBA, GBA, GPI, GPI, RUNX1, SFXN1	7
274	hsa-miR-2467-3p	GSR, SLC37A2, TTC9C, PLP2, SUSD1, TPM3, UGCG	7
275	hsa-miR-29b-2-5p	CORO2A, DLC1, DLC1, GAPDH, SFT2D2, SFXN1, TPM3	7
276	hsa-miR-302d-3p	HIP1, QSOX1, FAM89A, SH3BP5, SYNJ2BP, TRAF3IP2, TRPS1	7
277	hsa-miR-30d-5p	GOLGA1, JOSD1, KLF14, MACF1, MARCKSL1, RAB10, SFXN1	7
278	hsa-miR-3149	GNG5, ALOX5AP, GSR, MAP2K6, PDLIM5, RAB10, SSBP2	7
279	hsa-miR-3175	PFN1, DDA1, MARCKSL1, MYL12A, PSME3, RPS6KA2, SYNJ2BP	7
280	hsa-miR-32-5p	MFF, PPP1R3D, TRIO, CARD6, JOSD1, PSME3, TBC1D8	7
281	hsa-miR-339-5p	CTSD, MAP4, PGD, RAB32, SLC12A7, SLC12A7, TPM3	7
282	hsa-miR-33a-5p	ACTB, EXOC4, LDHA, LDHA, NADSYN1, STXBP2, TSG101	7
283	hsa-miR-3646	MFF, ARL8A, ENTPD7, PGK1, RABGEF1, SYNJ2BP, UGCG	7
284	hsa-miR-3681-3p	UGCG, GBA, GBA, GPI, GPI, RUNX1, SFXN1	7
285	hsa-miR-378a-3p	ACTB, CYP19A1, ENO1, KLF14, LDHA, LDHA, RUNX1	7
286	hsa-miR-3916	CMTM4, SFT2D2, CD4, CFL1, RAB32, SYNJ2BP, TBC1D13	7
287	hsa-miR-423-5p	ARHGDIA, ARL8A, FAM110B, GAPDH, HIPK2, RUNX1, TPST2	7
288	hsa-miR-4279	SIGLEC9, GSR, RAB27A, CORO2A, FIG4, LRG1, PLEKHO1	7
289	hsa-miR-4286	CYYR1, PGK1, PHF1, PHF1, PHF1, SLC37A2, ST6GALNAC3	7
290	hsa-miR-4306	RAB32, CDC37, ENTPD7, PSME3, SLC25A28, SUOX, TBC1D13	7
291	hsa-miR-4419a	TPM3, SFT2D2, ENTPD7, NTSR1, PNPLA6, PSME3, ZDHHC3	7
292	hsa-miR-4433a-3p	DDA1, MS4A4A, PGD, SSBP2, TBL1XR1, TMEM169, TRPV2	7
293	hsa-miR-4469	ATP9A, CNNM3, CSNK2A1, PHF1, PHF1, PHF1, TBC1D13	7
294	hsa-miR-4485-5p	GSR, TSPAN14, MPZ, RAB27A, SIGLEC9, SSBP2, YIPF5	7
295	hsa-miR-4510	TPM3, SFT2D2, ENTPD7, NTSR1, PNPLA6, PSME3, ZDHHC3	7
296	hsa-miR-4524b-3p	ARHGDIA, SYNJ2BP, JOSD1, LDHA, LDHA, TRPV2, TSPAN14	7
297	hsa-miR-4537	TPM3, CARD6, CNNM3, GSR, SSBP2, TMEM169, TSPAN14	7
298	hsa-miR-4644	CDC37, RAB32, ENTPD7, PSME3, SLC25A28, SUOX, TBC1D13	7
299	hsa-miR-4649-3p	CARD6, SSBP2, QSOX1, SIGLEC9, SUSD1, SYNJ2BP, TPM3	7
300	hsa-miR-4701-5p	CORO2A, CWF19L1, GLA, GLTP, LRPAP1, QSOX1, SUSD1	7
301	hsa-miR-4740-3p	CDKN2C, LILRA5, LILRA5, LILRA5, LILRA5, LILRA5, LRG1	7
302	hsa-miR-4755-5p	RAB10, MACF1, MAFG, RUNX1, SFT2D2, SYNJ2BP, ZCCHC24	7
303	hsa-miR-4768-5p	CSNK2A1, ACER3, ATP9A, FIG4, HIP1, LTF, MEI1	7
304	hsa-miR-4775	SVIP, ALOX5AP, GSR, MAP2K6, RAB10, RABGEF1, SSBP2	7
305	hsa-miR-4795-5p	ARL8A, GBA, GBA, RAB32, RABGEF1, SLC12A7, SLC12A7	7
306	hsa-miR-5006-3p	RAB10, MACF1, MAFG, RUNX1, SFT2D2, SYNJ2BP, ZCCHC24	7
307	hsa-miR-504-3p	ALOX5AP, CINP, FIG4, MAFG, QSOX1, RAB10, STXBP2	7
308	hsa-miR-505-5p	TBC1D13, DDA1, LDHA, LDHA, SNX20, TBL1XR1, TNFAIP8L3	7
309	hsa-miR-519a-3p	RAB10, MFF, TSG101, CDADC1, LRPAP1, SLC12A7, SLC12A7	7
310	hsa-miR-519b-3p	RAB10, MFF, TSG101, CDADC1, LRPAP1, SLC12A7, SLC12A7	7
311	hsa-miR-519c-3p	RAB10, MFF, TSG101, CDADC1, LRPAP1, SLC12A7, SLC12A7	7
312	hsa-miR-548ae-3p	ATP9A, UGCG, C4orf3, CNNM3, GSR, PGK1, SNX12	7
313	hsa-miR-548ah-3p	ATP9A, UGCG, C4orf3, CNNM3, GSR, PGK1, SNX12	7
314	hsa-miR-548aj-3p	ATP9A, UGCG, C4orf3, CNNM3, GSR, PGK1, SNX12	7
315	hsa-miR-548am-3p	ATP9A, UGCG, C4orf3, CNNM3, GSR, PGK1, SNX12	7
316	hsa-miR-548aq-3p	ATP9A, UGCG, C4orf3, CNNM3, GSR, PGK1, SNX12	7
317	hsa-miR-548az-5p	ASB1, DLC1, DLC1, PFKFB2, PGK1, SYNJ2BP, UGCG	7
318	hsa-miR-548j-3p	ATP9A, UGCG, C4orf3, CNNM3, GSR, PGK1, SNX12	7
319	hsa-miR-548t-5p	ASB1, DLC1, DLC1, PFKFB2, PGK1, SYNJ2BP, UGCG	7
320	hsa-miR-548x-3p	ATP9A, UGCG, C4orf3, CNNM3, GSR, PGK1, SNX12	7
321	hsa-miR-5580-3p	MFF, RAI1, TRPV2, ARL8A, MMADHC, SFT2D2, SRI	7
322	hsa-miR-5692a	ACER3, CNNM3, PLEKHO1, CYYR1, GSR, PSME3, TIPARP	7
323	hsa-miR-580-3p	ACER3, ASH2L, CD300LB, CSNK2A1, PSMC1, QSOX1, SFT2D2	7
324	hsa-miR-583	CMTM4, SPINT2, PSME3, RAB32, SFT2D2, SIGLEC9, TIPARP	7
325	hsa-miR-6127	TPM3, SFT2D2, ENTPD7, NTSR1, PNPLA6, PSME3, ZDHHC3	7
326	hsa-miR-6129	TPM3, SFT2D2, ENTPD7, NTSR1, PNPLA6, PSME3, ZDHHC3	7
327	hsa-miR-6130	TPM3, SFT2D2, ENTPD7, NTSR1, PNPLA6, PSME3, ZDHHC3	7
328	hsa-miR-6133	TPM3, SFT2D2, ENTPD7, NTSR1, PNPLA6, PSME3, ZDHHC3	7
329	hsa-miR-623	RAB10, C4orf3, MACF1, MAFG, SFT2D2, SYNJ2BP, ZCCHC24	7
330	hsa-miR-6511a-5p	ARHGDIA, SLC37A2, TTC9C, CNNM3, GSR, SUSD1, TPM3	7
331	hsa-miR-6513-3p	CHST2, CORO1C, FAM177A1, PLAC8, PLEKHO1, RAB10, SSBP2	7
332	hsa-miR-6742-3p	GSR, SSBP2, HIP1, NTSR1, PGK1, PSME3, TSPAN14	7
333	hsa-miR-6752-5p	TPM3, ARHGDIA, ARL8A, DDA1, FBXL19, PNPLA6, QSOX1	7
334	hsa-miR-6758-5p	CMTM4, GNG5, ENTPD7, GLA, PSME3, SLC25A28, TBC1D13	7
335	hsa-miR-6783-3p	GSR, ARHGDIA, HIP1, PGK1, QSOX1, SSBP2, TSPAN14	7
336	hsa-miR-6790-3p	LAIR1, LAIR1, LAIR1, LAIR1, LAIR1, GSR, LRPAP1	7
337	hsa-miR-6821-3p	LAIR1, LAIR1, LAIR1, LAIR1, LAIR1, GSR, LRPAP1	7
338	hsa-miR-6825-5p	PFN1, ARL8A, DDA1, MARCKSL1, NTSR1, RPS6KA2, SYNJ2BP	7
339	hsa-miR-6833-3p	CSNK2A1, ACER3, ATP9A, FIG4, HIP1, LTF, MEI1	7
340	hsa-miR-6842-5p	TPM3, ARHGDIA, ARL8A, DDA1, FBXL19, PNPLA6, QSOX1	7
341	hsa-miR-6845-3p	ARHGDIA, CSNK2A1, ARL8A, ATP9A, LTF, MEI1, PGK1	7
342	hsa-miR-6852-5p	GSR, ARHGDIA, HIP1, PGK1, SSBP2, TBC1D13, TSPAN14	7
343	hsa-miR-6856-5p	CMTM4, GNG5, ENTPD7, GLA, PSME3, SLC25A28, TBC1D13	7
344	hsa-miR-6867-3p	ATP9A, CSNK2A1, CYYR1, FBXL19, SSBP2, TBC1D13, ZCCHC24	7
345	hsa-miR-6872-3p	CSNK2A1, ACTB, GSR, MAP2K6, PDLIM5, SLC37A2, TRAF3IP2	7
346	hsa-miR-6875-3p	CSNK2A1, DLC1, DLC1, MAFG, NCKAP1L, STXBP2, SYNJ2BP	7
347	hsa-miR-7110-5p	TPM3, ARHGDIA, ARL8A, DDA1, FBXL19, PNPLA6, QSOX1	7
348	hsa-miR-7973	LAIR1, LAIR1, LAIR1, LAIR1, LAIR1, SESN2, SESN2	7
349	hsa-miR-8057	FAM177A1, ALOX5AP, LDHA, LDHA, PDLIM5, TRPS1, UGCG	7
350	hsa-miR-8485	ATP9A, FIG4, TBC1D13, RUNX1, FAM177A1, MMADHC, TSPAN14	7
351	hsa-miR-96-5p	PFN1, CNNM3, GAPDH, PGK1, SESN2, SESN2, TSPAN14	7
352	hsa-miR-1229-3p	CNNM3, CRISP3, GAPDH, GPI, GPI, SNX12	6
353	hsa-miR-1253	TBC1D13, PPM1N, SFT2D2, ASH2L, CSNK2A1, TRAF3IP2	6
354	hsa-miR-125b-5p	CSNK2A1, CDKN2D, CMTM4, FBN1, GOLGA1, S100A8	6
355	hsa-miR-1260b	PPP1R3D, ZCCHC24, CSNK2A1, DHCR7, ENO1, JMJD6	6
356	hsa-miR-1273e	EMILIN2, DLC1, DLC1, GSR, HIP1, TMEM169	6
357	hsa-miR-1281	GSR, MPZ, RAB27A, SIGLEC9, SSBP2, TSPAN14	6
358	hsa-miR-1306-5p	FAM177A1, CWF19L1, FBXL19, GSR, TTC9C, ZNF784	6
359	hsa-miR-1307-3p	ACTB, RAB10, RAB27A, STXBP2, TSPAN14, YIPF5	6
360	hsa-miR-130b-5p	ACER3, ATP9A, CD82, CYYR1, HIP1, STXBP2	6
361	hsa-miR-133a-3p	CMTM4, FBN1, PDLIM5, SESN2, SESN2, TPM3	6
362	hsa-miR-140-3p	DDA1, LRPAP1, MARCKSL1, MYL12A, NCKAP1L, TADA3	6
363	hsa-miR-142-5p	ACER3, DLC1, DLC1, LRPAP1, RAB10, SIGLEC9	6
364	hsa-miR-143-5p	ALOX5AP, RAB10, STXBP2, TRAF3IP2, TSPAN14, YIPF5	6
365	hsa-miR-145-5p	ACTB, TPM3, EPAS1, MAP2K6, SESN2, SESN2	6
366	hsa-miR-148b-3p	SLC12A7, SLC12A7, CPNE5, CSNK2A1, GADD45A, TBL1XR1	6
367	hsa-miR-193b-5p	GLA, PCYT1A, PDLIM5, QSOX1, RAB27A, TRPV2	6
368	hsa-miR-221-3p	ACTB, CYP1B1, PLP2, RUNX1, TIPARP, TRPS1	6
369	hsa-miR-2276-3p	GSR, TSPAN14, ARL8A, RAB27A, STXBP2, YIPF5	6
370	hsa-miR-23b-3p	SESN2, SESN2, CMTM4, GAPDH, MAP4, TPM3	6
371	hsa-miR-27a-3p	HIPK2, UGCG, CYP1B1, GYS1, RUNX1, SFXN1	6
372	hsa-miR-296-3p	GAPDH, GPI, GPI, HIPK2, MACF1, TBC1D20	6
373	hsa-miR-302a-3p	HIP1, QSOX1, FAM89A, SH3BP5, SYNJ2BP, TRAF3IP2	6
374	hsa-miR-302b-3p	HIP1, QSOX1, FAM89A, SH3BP5, SYNJ2BP, TRAF3IP2	6
375	hsa-miR-302e	HIP1, QSOX1, FAM89A, SH3BP5, SYNJ2BP, TRAF3IP2	6
376	hsa-miR-30b-5p	ACER3, GOLGA1, JOSD1, MARCKSL1, RAB10, SFXN1	6
377	hsa-miR-30c-2-3p	MARCKSL1, PSME3, SFT2D2, SUSD1, TRAF3IP2, TTC9C	6
378	hsa-miR-31-5p	SESN2, SESN2, GYG1, RAB27A, SFT2D2, SFXN1	6
379	hsa-miR-3125	CMTM4, SFT2D2, CD4, CFL1, RAB32, TBC1D13	6
380	hsa-miR-3148	DLC1, DLC1, CYP1B1, DDA1, TBL1XR1, TPM3	6
381	hsa-miR-3160-5p	LAIR1, LAIR1, LAIR1, LAIR1, LAIR1, RUNX1	6
382	hsa-miR-3163	ACER3, CSNK2A1, DLC1, DLC1, PFN1, TPM3	6
383	hsa-miR-3179	CFL1, FBXL19, MAFG, PFN1, TBL1XR1, TNFAIP8L3	6
384	hsa-miR-3192-5p	MACF1, TTC9C, CYP1B1, SSBP2, TBL1XR1, ZCCHC24	6
385	hsa-miR-335-3p	FAM89A, RUNX1, ACER3, CKAP4, UGCG, ZCCHC24	6
386	hsa-miR-340-5p	ACER3, CYP1B1, DLC1, DLC1, SH3BP5, SIGLEC9	6
387	hsa-miR-362-3p	FIG4, ATP9A, CD82, FAM177A1, PTPN1, TSPAN14	6
388	hsa-miR-3622b-5p	RAB32, ALOX5AP, CNNM3, DDA1, SFT2D2, SYNJ2BP	6
389	hsa-miR-3662	MFF, ARL8A, ENTPD7, MMADHC, PFN1, PSME3	6
390	hsa-miR-3692-3p	LAIR1, LAIR1, LAIR1, LAIR1, LAIR1, NCKAP1L	6
391	hsa-miR-377-3p	FIG4, GSR, RUNX1, ATP9A, PFKFB2, TSPAN14	6
392	hsa-miR-3976	CYP1B1, DLC1, DLC1, SFXN1, TSPAN14, WDR1	6
393	hsa-miR-4252	SIGLEC9, C4orf3, FIG4, GSR, SSBP2, SYNJ2BP	6
394	hsa-miR-4265	ARHGDIA, RABGEF1, SESN2, SESN2, SLC12A7, SLC12A7	6
395	hsa-miR-4271	CFL1, CSNK2A1, MAFG, PFKFB2, SESN2, SESN2	6
396	hsa-miR-4296	ARHGDIA, RABGEF1, SESN2, SESN2, SLC12A7, SLC12A7	6
397	hsa-miR-4322	ARHGDIA, RABGEF1, SESN2, SESN2, SLC12A7, SLC12A7	6
398	hsa-miR-4417	ARHGDIA, RUNX1, SESN2, SESN2, SLC12A7, SLC12A7	6
399	hsa-miR-4454	LAIR1, LAIR1, LAIR1, LAIR1, LAIR1, LRPAP1	6
400	hsa-miR-4514	ARHGDIA, SLC37A2, DDA1, SFT2D2, TNFAIP8L3, TRPS1	6
401	hsa-miR-4638-5p	ARL8A, RAB10, RAB27A, STXBP2, TSPAN14, YIPF5	6
402	hsa-miR-4648	TPM3, GBA, GBA, RAB10, RAB32, RABGEF1	6
403	hsa-miR-4651	TPM3, ARHGDIA, DDA1, FBXL19, MAFG, PNPLA6	6
404	hsa-miR-4692	ARHGDIA, SLC37A2, DDA1, SFT2D2, TNFAIP8L3, TRPS1	6
405	hsa-miR-4723-5p	DDA1, ACTB, CDADC1, MYL12A, PNPLA6, PSME3	6
406	hsa-miR-4725-3p	CFL1, CSNK2A1, MAFG, PFKFB2, SESN2, SESN2	6
407	hsa-miR-4769-5p	LDHA, LDHA, RAB10, RAB32, RABGEF1, SLC25A28	6
408	hsa-miR-4797-5p	RAB10, RAB27A, TSG101, MYO10, PLAC8, UGCG	6
409	hsa-miR-495-3p	DLC1, DLC1, RAB10, MYO10, PCMT1, SFT2D2	6
410	hsa-miR-504-5p	CSNK2A1, GADD45A, PSME3, RAI1, SIGLEC9, TP53I3	6
411	hsa-miR-507	RAB10, MYO10, ACER3, ACTB, RABGEF1, TADA3	6
412	hsa-miR-511-3p	DLC1, DLC1, FAM177A1, MMADHC, SVIP, UGCG	6
413	hsa-miR-5197-5p	PFN1, SESN2, SESN2, CD4, CNNM3, SIGLEC9	6
414	hsa-miR-520a-3p	HIP1, QSOX1, FAM89A, SH3BP5, SYNJ2BP, TRAF3IP2	6
415	hsa-miR-520b	HIP1, QSOX1, FAM89A, SH3BP5, SYNJ2BP, TRAF3IP2	6
416	hsa-miR-520c-3p	HIP1, QSOX1, FAM89A, SH3BP5, SYNJ2BP, TRAF3IP2	6
417	hsa-miR-520d-3p	HIP1, QSOX1, FAM89A, SH3BP5, SYNJ2BP, TRAF3IP2	6
418	hsa-miR-539-5p	RAB32, SPINT2, MMP8, PSMC1, PSME3, WDR1	6
419	hsa-miR-548ac	ATP9A, ACTB, UGCG, C4orf3, SFT2D2, TADA3	6
420	hsa-miR-548au-3p	LDHA, LDHA, PSME3, SESN2, SESN2, TRPV2	6
421	hsa-miR-548bb-3p	ATP9A, ACTB, UGCG, C4orf3, SFT2D2, TADA3	6
422	hsa-miR-548d-3p	ATP9A, ACTB, UGCG, C4orf3, SFT2D2, TADA3	6
423	hsa-miR-548h-3p	ATP9A, ACTB, UGCG, C4orf3, SFT2D2, TADA3	6
424	hsa-miR-548n	ACTB, PFKFB2, PGK1, SYNJ2BP, TRPS1, TTYH2	6
425	hsa-miR-548z	ATP9A, ACTB, UGCG, C4orf3, SFT2D2, TADA3	6
426	hsa-miR-557	RAB10, MYO10, ACER3, ACTB, RABGEF1, TADA3	6
427	hsa-miR-5590-3p	ACER3, DLC1, DLC1, LRPAP1, RAB10, SIGLEC9	6
428	hsa-miR-5688	DLC1, DLC1, RAB10, MYO10, PCMT1, SFT2D2	6
429	hsa-miR-5690	ATP9A, CARD6, CSNK2A1, GALNT2, GOLGA1, TPM3	6
430	hsa-miR-593-3p	FAR2, GPI, GPI, MAFG, TPM3, TPST2	6
431	hsa-miR-608	TPM3, ARHGDIA, DDA1, FBXL19, MAFG, PNPLA6	6
432	hsa-miR-622	PCYT1A, PHF1, PHF1, PHF1, SESN2, SESN2	6
433	hsa-miR-625-5p	ARHGDIA, CDADC1, DDA1, FBXL19, MYL12A, TBL1XR1	6
434	hsa-miR-6511a-3p	CNNM3, LAIR1, LAIR1, LAIR1, LAIR1, LAIR1	6
435	hsa-miR-6511b-3p	CNNM3, LAIR1, LAIR1, LAIR1, LAIR1, LAIR1	6
436	hsa-miR-6721-5p	LRPAP1, MAP4, RUNX1, SESN2, SESN2, TRPV2	6
437	hsa-miR-6741-3p	TSPAN14, ATP9A, RAB10, RAB27A, STXBP2, YIPF5	6
438	hsa-miR-6751-5p	ACTB, ARHGDIA, ARL8A, DDA1, MYL12A, QSOX1	6
439	hsa-miR-6760-5p	CFL1, ENTPD7, PSME3, SFT2D2, TBC1D13, ZDHHC3	6
440	hsa-miR-6771-5p	EMILIN2, ENTPD7, JOSD1, SESN2, SESN2, TPM3	6
441	hsa-miR-6780b-5p	CFL1, CSNK2A1, MAFG, PFKFB2, SESN2, SESN2	6
442	hsa-miR-6801-5p	TPM3, ARHGDIA, PADI4, PADI4, PCYT1A, TRPV2	6
443	hsa-miR-6803-5p	ACTB, ARHGDIA, ARL8A, DDA1, MYL12A, QSOX1	6
444	hsa-miR-6817-3p	CSNK2A1, ATP9A, GYS1, HIP1, LTF, MEI1	6
445	hsa-miR-6847-3p	ARHGDIA, RAB32, SFT2D2, SVIP, TMEM169, TRAF3IP2	6
446	hsa-miR-6859-5p	CMTM4, SFT2D2, CD4, CFL1, RAB32, TBC1D13	6
447	hsa-miR-6870-5p	DDA1, ACTB, CDADC1, MYL12A, PNPLA6, PSME3	6
448	hsa-miR-6890-5p	PFN1, CDADC1, CPNE5, PCYT1A, RAB27A, TRPV2	6
449	hsa-miR-7111-5p	DDA1, ACTB, CDADC1, MYL12A, PNPLA6, PSME3	6
450	hsa-miR-7113-3p	FAM177A1, ATP9A, CSNK2A1, FBXL19, MPZ, TBC1D13	6
451	hsa-miR-7150	PFN1, TBL1XR1, CFL1, LDHA, LDHA, RAI1	6
452	hsa-miR-7160-5p	CARD6, EMILIN2, SSBP2, SUSD1, SYNJ2BP, TPM3	6
453	hsa-miR-744-3p	ALOX5AP, DLC1, DLC1, FIG4, GSR, UGCG	6
454	hsa-miR-764	RAB32, CNNM3, CWF19L1, DDA1, GLTP, TRPV2	6
455	hsa-miR-769-3p	CD4, GAPDH, LDHA, LDHA, RAI1, TSPAN14	6
456	hsa-miR-7703	SIGLEC9, CARD6, LRPAP1, SSBP2, SYNJ2BP, TADA3	6
457	hsa-miR-887-5p	SFT2D2, DYRK4, PSME3, SUSD1, TRAF3IP2, TTC9C	6
458	hsa-miR-95-5p	CNNM3, MMADHC, ARHGDIA, INTS6, LRPAP1, SYT11	6
459	hsa-miR-100-5p	ACTB, GNG5, MAFG, MAP4, PAPSS1	5
460	hsa-miR-1205	CSNK2A1, DLC1, DLC1, SESN2, SESN2	5
461	hsa-miR-1249-5p	ENTPD7, NTSR1, PNPLA6, PSME3, SFT2D2	5
462	hsa-miR-1275	ACTB, ARHGDIA, CDADC1, DDA1, MYL12A	5
463	hsa-miR-1297	FAM177A1, GLTP, PLAC8, SSBP2, TBC1D13	5
464	hsa-miR-1302	CYP1B1, GBA, GBA, PCYT1A, TPM3	5
465	hsa-miR-142-3p	CNIH4, FAM177A1, GOLGA1, TBC1D13, TIPARP	5
466	hsa-miR-199a-5p	CSNK2A1, LIN7A, QSOX1, SESN2, SESN2	5
467	hsa-miR-200b-3p	ARHGDIA, DLC1, DLC1, LDHA, LDHA	5
468	hsa-miR-21-5p	CORO2A, PFKFB2, PLD1, SFXN1, TBL1XR1	5
469	hsa-miR-23a-3p	LDHA, LDHA, SESN2, SESN2, TPM3	5
470	hsa-miR-25-3p	MFF, CARD6, GAPDH, PPP1R3D, TBC1D8	5
471	hsa-miR-2681-5p	MYO10, ACER3, RAB10, RAI1, SIGLEC9	5
472	hsa-miR-302a-5p	SFT2D2, LDHA, LDHA, MAP2K6, TPST2	5
473	hsa-miR-30c-1-3p	PSME3, SFT2D2, SUSD1, TRAF3IP2, TTC9C	5
474	hsa-miR-30e-5p	GOLGA1, JOSD1, MARCKSL1, RAB10, SFXN1	5
475	hsa-miR-3122	SFT2D2, DYRK4, SUSD1, TRAF3IP2, TTC9C	5
476	hsa-miR-3150a-3p	PFN1, DDA1, MARCKSL1, RPS6KA2, SYNJ2BP	5
477	hsa-miR-3173-3p	TPM3, CSNK2A1, MARCKSL1, SESN2, SESN2	5
478	hsa-miR-3180-5p	CNNM3, RUNX1, SLC12A7, SLC12A7, TMEM169	5
479	hsa-miR-3202	CFL1, MAFG, SESN2, SESN2, TNFAIP8L3	5
480	hsa-miR-326	MACF1, ACTB, GYS1, SSBP2, TBL1XR1	5
481	hsa-miR-330-5p	ARHGDIA, MACF1, GYS1, SSBP2, TBL1XR1	5
482	hsa-miR-340-3p	SYNJ2BP, AIG1, CNNM3, SFXN1, STOM	5
483	hsa-miR-34b-3p	CARD6, LDHA, LDHA, SUSD1, TOR1A	5
484	hsa-miR-3609	TBL1XR1, LRPAP1, SFT2D2, TBC1D8, UGCG	5
485	hsa-miR-3616-5p	ARL8A, LDHA, LDHA, RAB32, RABGEF1	5
486	hsa-miR-3675-3p	MYO10, PADI4, PADI4, SYNJ2BP, SYT11	5
487	hsa-miR-3689d	CNNM3, PTPN1, SSBP2, TSPAN14, YIPF5	5
488	hsa-miR-383-3p	MACF1, SFT2D2, LRPAP1, SLC37A2, TTC9C	5
489	hsa-miR-3913-5p	SFT2D2, DYRK4, SUSD1, TRAF3IP2, TTC9C	5
490	hsa-miR-3929	CARD6, EMILIN2, SSBP2, SYNJ2BP, TPM3	5
491	hsa-miR-411-5p	MAP2K6, RAB27A, SSBP2, TRAF3IP2, TSPAN14	5
492	hsa-miR-421	CDC37, FAM89A, GFOD2, SFXN1, SPINT2	5
493	hsa-miR-425-5p	DHCR7, FAM89A, LDHA, LDHA, MAP2K6	5
494	hsa-miR-4272	FAM89A, MYO10, RAB32, SFT2D2, SPINT2	5
495	hsa-miR-4298	CYP1B1, GBA, GBA, PCYT1A, TPM3	5
496	hsa-miR-4308	FAM177A1, MPZ, NCKAP1L, RUNX1, SIGLEC9	5
497	hsa-miR-4325	CARD6, DLC1, DLC1, LRPAP1, TADA3	5
498	hsa-miR-4418	CKAP4, LRPAP1, PHF1, PHF1, PHF1	5
499	hsa-miR-4419b	CARD6, EMILIN2, SSBP2, SYNJ2BP, TPM3	5
500	hsa-miR-4434	TBC1D13, AIG1, CMTM4, MYL12A, TBL1XR1	5
501	hsa-miR-4446-5p	RAB10, PPP1R3D, ZCCHC24, RUNX1, SFT2D2	5
502	hsa-miR-4455	ARHGDIA, DBNL, PLAC8, SESN2, SESN2	5
503	hsa-miR-4465	FAM177A1, GLTP, PLAC8, SSBP2, TBC1D13	5
504	hsa-miR-4476	FIG4, CFL1, SESN2, SESN2, TNFAIP8L3	5
505	hsa-miR-4478	CARD6, EMILIN2, SSBP2, SYNJ2BP, TPM3	5
506	hsa-miR-4481	TBC1D13, DDA1, PFKFB2, PLAC8, TTC9C	5
507	hsa-miR-4492	CDC37, MYL12A, SFT2D2, SLC12A7, SLC12A7	5
508	hsa-miR-4498	CDC37, MYL12A, SFT2D2, SLC12A7, SLC12A7	5
509	hsa-miR-450a-1-3p	SFT2D2, DYRK4, SUSD1, TRAF3IP2, TTC9C	5
510	hsa-miR-4516	TBC1D13, AIG1, CMTM4, MYL12A, TBL1XR1	5
511	hsa-miR-4525	ACTB, ARHGDIA, CDADC1, DDA1, MYL12A	5
512	hsa-miR-4532	RAI1, CPNE5, PDLIM5, SIGLEC9, TTC9C	5
513	hsa-miR-4533	TPM3, MARCKSL1, SESN2, SESN2, TNFAIP8L3	5
514	hsa-miR-4654	LDHA, LDHA, RAB10, RAB32, RABGEF1	5
515	hsa-miR-4659a-3p	CSNK2A1, DLC1, DLC1, MAFG, SYNJ2BP	5
516	hsa-miR-4659b-3p	CSNK2A1, DLC1, DLC1, MAFG, SYNJ2BP	5
517	hsa-miR-4665-5p	ACTB, ARHGDIA, CDADC1, DDA1, MYL12A	5
518	hsa-miR-4711-3p	TBL1XR1, FAM177A1, MMADHC, PGD, SYNJ2BP	5
519	hsa-miR-4716-5p	CWF19L1, GLA, LRPAP1, QSOX1, SUSD1	5
520	hsa-miR-4745-5p	TBC1D13, DDA1, PFKFB2, PLAC8, TTC9C	5
521	hsa-miR-4781-3p	CWF19L1, GLA, LRPAP1, QSOX1, SUSD1	5
522	hsa-miR-4789-3p	MFF, FIG4, RUNX1, MMADHC, SVIP	5
523	hsa-miR-4789-5p	MMADHC, RAI1, SFT2D2, SRI, SUOX	5
524	hsa-miR-4792	CARD6, GALNT2, GSR, RUNX1, TBC1D13	5
525	hsa-miR-491-5p	CFL1, MAP4, MARCKSL1, PFKFB2, PFN1	5
526	hsa-miR-5001-5p	CDC37, MYL12A, SFT2D2, SLC12A7, SLC12A7	5
527	hsa-miR-5010-5p	ACTB, ARHGDIA, CDADC1, DDA1, MYL12A	5
528	hsa-miR-509-3-5p	CKAP4, LRPAP1, PHF1, PHF1, PHF1	5
529	hsa-miR-509-5p	CKAP4, LRPAP1, PHF1, PHF1, PHF1	5
530	hsa-miR-512-3p	HIP1, FAM89A, SYNJ2BP, TRAF3IP2, TSPAN14	5
531	hsa-miR-5192	CDC37, RAB32, SLC25A28, SUOX, TBC1D13	5
532	hsa-miR-5193	PHF1, PHF1, PHF1, CNNM3, VWA5A	5
533	hsa-miR-526b-5p	CD300LB, RABGEF1, TPST2, TRPS1, TSPAN14	5
534	hsa-miR-545-3p	FIG4, RAB10, RAB32, TPM3, ZDHHC3	5
535	hsa-miR-548aa	ACTB, MFF, SFT2D2, TADA3, TRPV2	5
536	hsa-miR-548ah-5p	TBL1XR1, LRPAP1, SFT2D2, TBC1D8, UGCG	5
537	hsa-miR-548ap-3p	ACTB, MFF, SFT2D2, TADA3, TRPV2	5
538	hsa-miR-548t-3p	ACTB, MFF, SFT2D2, TADA3, TRPV2	5
539	hsa-miR-5582-3p	CMTM4, GSR, PECR, PGK1, TBL1XR1	5
540	hsa-miR-5683	DLC1, DLC1, PGK1, SFXN1, UGCG	5
541	hsa-miR-5697	SESN2, SESN2, SIGLEC9, GLTP, TBC1D13	5
542	hsa-miR-5703	TBC1D13, AIG1, CMTM4, MYL12A, TBL1XR1	5
543	hsa-miR-573	ARL8A, LDHA, LDHA, RAB32, RABGEF1	5
544	hsa-miR-607	CSNK2A1, GADD45A, PDLIM5, QSOX1, STXBP2	5
545	hsa-miR-6128	SESN2, SESN2, CORO2A, FAM89A, SSBP2	5
546	hsa-miR-627-3p	TBL1XR1, CYP1B1, MAP2K6, PPM1N, TRPV2	5
547	hsa-miR-629-3p	CYYR1, FBXL19, SSBP2, TBC1D13, ZCCHC24	5
548	hsa-miR-640	CWF19L1, GLTP, GSR, HIP1, TRPV2	5
549	hsa-miR-644a	ACTB, GAPDH, SESN2, SESN2, SFT2D2	5
550	hsa-miR-6501-3p	SYNJ2BP, DDA1, LRPAP1, SSBP2, UGCG	5
551	hsa-miR-651-3p	CNNM3, CORO1C, SLC12A7, SLC12A7, TTYH2	5
552	hsa-miR-6510-5p	TPM3, ARHGDIA, ENTPD7, SESN2, SESN2	5
553	hsa-miR-6513-5p	SFT2D2, DYRK4, SUSD1, TRAF3IP2, TTC9C	5
554	hsa-miR-660-3p	GSR, CNNM3, SSBP2, TSPAN14, VWA5A	5
555	hsa-miR-6732-5p	TPM3, DDA1, FBXL19, GLA, PNPLA6	5
556	hsa-miR-6734-3p	C4orf3, CSNK2A1, SLC12A7, SLC12A7, SYNJ2BP	5
557	hsa-miR-675-5p	RUNX1, CNNM3, DDA1, LDHA, LDHA	5
558	hsa-miR-6763-5p	PFN1, DDA1, MARCKSL1, RPS6KA2, SYNJ2BP	5
559	hsa-miR-6770-5p	ASH2L, CSNK2A1, MYL12A, TBL1XR1, TRAF3IP2	5
560	hsa-miR-6778-5p	PCYT1A, PNPLA6, RAB10, RAB32, RABGEF1	5
561	hsa-miR-6783-5p	CFL1, MAFG, SESN2, SESN2, TPST2	5
562	hsa-miR-6787-3p	FIG4, QSOX1, RAB10, SIGLEC9, SNX20	5
563	hsa-miR-6788-5p	PSME3, SFT2D2, SUSD1, TRAF3IP2, TTC9C	5
564	hsa-miR-6791-3p	HIP1, GSR, PDLIM5, SSBP2, TSPAN14	5
565	hsa-miR-6791-5p	FAM177A1, MPZ, PSME3, RUNX1, SFT2D2	5
566	hsa-miR-6797-5p	SFT2D2, ENTPD7, NTSR1, PNPLA6, PSME3	5
567	hsa-miR-6808-3p	LAIR1, LAIR1, LAIR1, LAIR1, LAIR1	5
568	hsa-miR-6827-3p	SYNJ2BP, AIG1, CNNM3, SFXN1, STOM	5
569	hsa-miR-6827-5p	DDA1, RPS6KA2, TBL1XR1, TNFAIP8L3, TTC9C	5
570	hsa-miR-6829-3p	HIP1, GSR, PDLIM5, SSBP2, TSPAN14	5
571	hsa-miR-6861-5p	BBS1, DDA1, PSME3, SIGLEC9, TPM3	5
572	hsa-miR-6867-5p	FAM177A1, CHST2, MMADHC, PFN1, PGD	5
573	hsa-miR-6876-5p	FIG4, CFL1, SESN2, SESN2, TNFAIP8L3	5
574	hsa-miR-6887-3p	CFL1, MYO10, PHF1, PHF1, PHF1	5
575	hsa-miR-6891-5p	TPM3, CSNK2A1, MARCKSL1, SESN2, SESN2	5
576	hsa-miR-6895-3p	FAR2, GPI, GPI, TPM3, TPST2	5
577	hsa-miR-7111-3p	GYS1, RUNX1, STXBP2, SYNJ2BP, TIPARP	5
578	hsa-miR-7152-5p	DLC1, DLC1, PDLIM5, PSMC1, RUNX1	5
579	hsa-miR-762	CDC37, MYL12A, SFT2D2, SLC12A7, SLC12A7	5
580	hsa-miR-765	TPM3, ASB1, ARHGDIA, CCND3, NTSR1	5
581	hsa-miR-873-5p	CFL1, CMTM4, RAB32, SFT2D2, TBC1D13	5
582	hsa-miR-891a-3p	ARHGDIA, DDA1, SESN2, SESN2, SFT2D2	5
583	hsa-miR-100-3p	CNIH4, ENTPD7, GNG5, STOM	4
584	hsa-miR-107	CSNK2A1, RAB10, CDADC1, JOSD1	4
585	hsa-miR-10a-5p	CSNK2A1, ASB1, GSR, SFT2D2	4
586	hsa-miR-10b-5p	CSNK2A1, GSR, SFT2D2, SYT11	4
587	hsa-miR-1184	CSNK2A1, LRPAP1, SESN2, SESN2	4
588	hsa-miR-1199-5p	RAI1, ATP9A, CORO1C, SYNJ2BP	4
589	hsa-miR-1227-3p	GSR, RAB32, SSBP2, SYNJ2BP	4
590	hsa-miR-1233-5p	PNPLA6, RAB10, RAB32, RABGEF1	4
591	hsa-miR-1262	SESN2, SESN2, NTSR1, SSBP2	4
592	hsa-miR-1266-3p	CSNK2A1, DLC1, DLC1, RUNX1	4
593	hsa-miR-1296-5p	DPP3, GPI, GPI, MARCKSL1	4
594	hsa-miR-138-2-3p	HIP1, LRPAP1, STXBP2, TRPV2	4
595	hsa-miR-139-3p	CDC37, MYO10, SSBP2, SUSD1	4
596	hsa-miR-141-3p	CYP1B1, HIPK2, PGK1, STXBP2	4
597	hsa-miR-148a-3p	CSNK2A1, RAB10, SLC12A7, SLC12A7	4
598	hsa-miR-17-3p	GAPDH, GSR, SESN2, SESN2	4
599	hsa-miR-1825	CSNK2A1, QSOX1, SESN2, SESN2	4
600	hsa-miR-188-3p	PPP1R3D, ZCCHC24, CSNK2A1, DDA1	4
601	hsa-miR-196a-3p	CARD6, PLAC8, RAB10, SIGLEC9	4
602	hsa-miR-196a-5p	ACTB, GLTP, MAP4, SUOX	4
603	hsa-miR-199b-5p	CSNK2A1, QSOX1, SESN2, SESN2	4
604	hsa-miR-200c-3p	DLC1, DLC1, ARHGDIA, TRPS1	4
605	hsa-miR-202-3p	EMILIN2, PLEKHO1, SLC12A7, SLC12A7	4
606	hsa-miR-203b-3p	BBS1, CORO1C, SESN2, SESN2	4
607	hsa-miR-204-3p	MACF1, CYP1B1, HIP1, TBL1XR1	4
608	hsa-miR-205-3p	PDLIM5, STXBP2, SYT11, TRPV2	4
609	hsa-miR-20a-3p	CMTM4, GPI, GPI, GYS1	4
610	hsa-miR-211-3p	ARHGDIA, MARCKSL1, RAI1, SLC37A2	4
611	hsa-miR-2110	CFL1, CSNK2A1, MARCKSL1, PFKFB2	4
612	hsa-miR-217	CKAP4, PHF1, PHF1, PHF1	4
613	hsa-miR-219b-3p	EMILIN2, SSBP2, TMEM169, UGCG	4
614	hsa-miR-223-5p	FAM177A1, MMADHC, PFN1, UGCG	4
615	hsa-miR-2355-5p	FBXL19, OAZ2, ST6GALNAC3, SUSD1	4
616	hsa-miR-2392	JOSD1, NTSR1, SLC25A28, TRAF3IP2	4
617	hsa-miR-2467-5p	ARHGDIA, CSNK2A1, QSOX1, SIGLEC9	4
618	hsa-miR-302c-5p	RAB10, ATP9A, CHCHD7, PPP1R3D	4
619	hsa-miR-3074-5p	DLC1, DLC1, PDLIM5, PSMC1	4
620	hsa-miR-3120-5p	TRAF3IP2, CORO2A, SUSD1, TOR1A	4
621	hsa-miR-3123	DYRK4, ST6GALNAC3, TSPAN14, WDR1	4
622	hsa-miR-3153	SFT2D2, CMTM4, DYRK4, FBXL19	4
623	hsa-miR-3154	FBXL19, MYL12A, RABGEF1, TBL1XR1	4
624	hsa-miR-3158-5p	CMTM4, CSNK2A1, SESN2, SESN2	4
625	hsa-miR-3170	PCYT1A, PDLIM5, RAB27A, TRPV2	4
626	hsa-miR-3178	CDC37, MACF1, SVIP, WDR1	4
627	hsa-miR-3183	ARHGDIA, ATP9A, GYS1, RUNX1	4
628	hsa-miR-3188	CSNK2A1, ARHGDIA, QSOX1, SIGLEC9	4
629	hsa-miR-3194-5p	SLC12A7, SLC12A7, SYNJ2BP, TRPV2	4
630	hsa-miR-324-3p	PGK1, GAPDH, MAP4, MAST4	4
631	hsa-miR-328-3p	MAP4, SNX12, UGCG, VWA5A	4
632	hsa-miR-329-3p	FIG4, ATP9A, FAM177A1, TSPAN14	4
633	hsa-miR-337-3p	CSNK2A1, TBC1D13, TRPS1, TRPV2	4
634	hsa-miR-33b-3p	GALNT2, SLC12A7, SLC12A7, TMEM169	4
635	hsa-miR-361-3p	PFN1, ARHGDIA, ARL8A, KCNE1	4
636	hsa-miR-363-3p	MFF, CARD6, PPP1R3D, TBC1D8	4
637	hsa-miR-363-5p	MAFG, PTPN1, SSBP2, TPM3	4
638	hsa-miR-3663-5p	CWF19L1, GLTP, LRPAP1, SUSD1	4
639	hsa-miR-367-3p	MFF, CARD6, PPP1R3D, TBC1D8	4
640	hsa-miR-3672	RAB27A, CD82, JOSD1, RABGEF1	4
641	hsa-miR-3680-3p	RAB10, MYO10, ACER3, ACTB	4
642	hsa-miR-3688-5p	DDA1, SESN2, SESN2, SFT2D2	4
643	hsa-miR-3925-5p	DYRK4, ST6GALNAC3, TSPAN14, WDR1	4
644	hsa-miR-3940-5p	CORO2A, DLC1, DLC1, PPM1N	4
645	hsa-miR-3975	ARHGDIA, CSNK2A1, QSOX1, SIGLEC9	4
646	hsa-miR-410-3p	ACER3, SVIP, LDHA, LDHA	4
647	hsa-miR-412-3p	ACTB, DLC1, DLC1, LTF	4
648	hsa-miR-4264	PCYT1A, PHF1, PHF1, PHF1	4
649	hsa-miR-4267	CORO2A, PDLIM5, SLC12A7, SLC12A7	4
650	hsa-miR-4273	NCKAP1L, PSME3, RABGEF1, TRPS1	4
651	hsa-miR-4276	LDHA, LDHA, SLC12A7, SLC12A7	4
652	hsa-miR-4292	FAM177A1, MPZ, PSME3, RUNX1	4
653	hsa-miR-431-5p	CD300LB, GSR, MYO10, SYNJ2BP	4
654	hsa-miR-4314	MACF1, CYP1B1, MEI1, TBL1XR1	4
655	hsa-miR-4421	CORO2A, GSR, MAP4, TPM3	4
656	hsa-miR-4443	GALNT2, JOSD1, SIGLEC9, SSBP2	4
657	hsa-miR-4446-3p	CDC37, MAFG, MAP4, MYL12A	4
658	hsa-miR-4464	ACTB, TRPV2, SESN2, SESN2	4
659	hsa-miR-4466	CNNM3, DDA1, LDHA, LDHA	4
660	hsa-miR-4474-3p	CNNM3, DDA1, SESN2, SESN2	4
661	hsa-miR-4496	SFT2D2, DLC1, DLC1, RAB32	4
662	hsa-miR-4507	CORO2A, DLC1, DLC1, PPM1N	4
663	hsa-miR-450b-5p	RAB10, MYO10, ACER3, ACTB	4
664	hsa-miR-4635	TBC1D8, TPM3, RABGEF1, SUSD1	4
665	hsa-miR-4646-5p	MACF1, CYP1B1, HIP1, TBL1XR1	4
666	hsa-miR-4676-5p	CMTM4, TRAF3IP2, TSG101, MYO10	4
667	hsa-miR-4677-5p	FAM89A, NCKAP1L, RABGEF1, TRPS1	4
668	hsa-miR-4690-3p	PFN1, NCKAP1L, PPP1R3D, TPM3	4
669	hsa-miR-4691-5p	TBL1XR1, MYO10, SLC12A7, SLC12A7	4
670	hsa-miR-4695-3p	CNNM3, QSOX1, TSPAN14, YIPF5	4
671	hsa-miR-4698	ASH2L, ACTB, ARL8A, FAR2	4
672	hsa-miR-4701-3p	SESN2, SESN2, NTSR1, SSBP2	4
673	hsa-miR-4710	GALNT2, GSR, NTSR1, PDLIM5	4
674	hsa-miR-4716-3p	DDA1, PNPLA6, PSME3, TBL1XR1	4
675	hsa-miR-4723-3p	ARHGDIA, ATP9A, GYS1, RUNX1	4
676	hsa-miR-4731-3p	ATP9A, MYO10, RABGEF1, TRPV2	4
677	hsa-miR-4743-3p	CD82, CYYR1, LTF, PPM1N	4
678	hsa-miR-4744	TBL1XR1, PGK1, SLC12A7, SLC12A7	4
679	hsa-miR-4748	ACTB, TRPV2, SESN2, SESN2	4
680	hsa-miR-4757-5p	ARHGDIA, MACF1, PGK1, SH3BP5	4
681	hsa-miR-4778-3p	DLC1, DLC1, FIG4, STXBP2	4
682	hsa-miR-4780	DYRK4, MACF1, SLC12A7, SLC12A7	4
683	hsa-miR-4796-3p	TBL1XR1, JOSD1, LRPAP1, UGCG	4
684	hsa-miR-4799-5p	CSNK2A1, SLC12A7, SLC12A7, TIPARP	4
685	hsa-miR-4801	ATP9A, MYO10, RABGEF1, TRPV2	4
686	hsa-miR-488-3p	TPM3, SLC12A7, SLC12A7, TBC1D8	4
687	hsa-miR-5047	RAB10, ACER3, SESN2, SESN2	4
688	hsa-miR-506-5p	RAB32, SFT2D2, TBL1XR1, TPM3	4
689	hsa-miR-5087	TRPV2, DLC1, DLC1, PFN1	4
690	hsa-miR-5088-5p	ARHGDIA, CPNE5, MARCKSL1, TRPV2	4
691	hsa-miR-513a-5p	UGCG, CYP1B1, RUNX1, SFXN1	4
692	hsa-miR-515-3p	GALNT2, SLC12A7, SLC12A7, TMEM169	4
693	hsa-miR-5195-3p	ACTB, TPM3, SESN2, SESN2	4
694	hsa-miR-5196-3p	GYS1, PHF1, PHF1, PHF1	4
695	hsa-miR-519e-3p	GALNT2, SLC12A7, SLC12A7, TMEM169	4
696	hsa-miR-520a-5p	PPM1N, CNNM3, SLC12A7, SLC12A7	4
697	hsa-miR-542-3p	PLAC8, SFT2D2, SSBP2, SYNJ2BP	4
698	hsa-miR-5680	DLC1, DLC1, SYNJ2BP, WDR1	4
699	hsa-miR-5681a	ACTB, TPM3, PCYT1A, PFN1	4
700	hsa-miR-5685	PFN1, NCKAP1L, PPP1R3D, TPM3	4
701	hsa-miR-5691	DYRK4, MYO10, RAB10, TBL1XR1	4
702	hsa-miR-5692b	GSR, RAB32, SVIP, TRPS1	4
703	hsa-miR-5692c	GSR, RAB32, SVIP, TRPS1	4
704	hsa-miR-5693	ALOX5AP, MAP4, RAB10, STXBP2	4
705	hsa-miR-5699-3p	CORO2A, MAP4, SUSD1, TPM3	4
706	hsa-miR-570-3p	GSR, PGK1, PSME3, TPM3	4
707	hsa-miR-574-5p	FAM177A1, CHST2, LRPAP1, MMADHC	4
708	hsa-miR-575	CMTM4, TRAF3IP2, TSG101, MYO10	4
709	hsa-miR-576-3p	GNG5, DLC1, DLC1, UGCG	4
710	hsa-miR-603	FIG4, ATP9A, FAM177A1, TSPAN14	4
711	hsa-miR-605-5p	ACTB, RUNX1, SLC12A7, SLC12A7	4
712	hsa-miR-610	PGK1, PLEKHO1, PNPLA6, YIPF5	4
713	hsa-miR-6131	CWF19L1, GLTP, LRPAP1, SUSD1	4
714	hsa-miR-6134	CNNM3, LDHA, LDHA, PTPN1	4
715	hsa-miR-633	UGCG, DLC1, DLC1, MMADHC	4
716	hsa-miR-638	CD4, LDHA, LDHA, PLD1	4
717	hsa-miR-6501-5p	ALOX5AP, FIG4, GSR, TRPV2	4
718	hsa-miR-6512-5p	RAB32, RABGEF1, SFT2D2, TRPS1	4
719	hsa-miR-656-3p	GNG5, RAI1, SH3BP5, SVIP	4
720	hsa-miR-671-5p	CORO1C, GPI, GPI, MOSPD3	4
721	hsa-miR-6715b-3p	ATP9A, CPNE5, FAR2, TPM3	4
722	hsa-miR-6733-5p	SFT2D2, CMTM4, DYRK4, FBXL19	4
723	hsa-miR-6734-5p	MAP2K6, PSME3, TPST2, ZDHHC3	4
724	hsa-miR-6736-5p	SESN2, SESN2, NTSR1, SSBP2	4
725	hsa-miR-6739-3p	ARHGDIA, NCKAP1L, RABGEF1, TRPS1	4
726	hsa-miR-6739-5p	SFT2D2, CMTM4, DYRK4, FBXL19	4
727	hsa-miR-6744-3p	ARHGDIA, MACF1, PGK1, SH3BP5	4
728	hsa-miR-6745	MAFG, PTPN1, SSBP2, TPM3	4
729	hsa-miR-6751-3p	RAI1, ATP9A, CORO1C, SYNJ2BP	4
730	hsa-miR-6753-5p	CFL1, DLC1, DLC1, TTYH2	4
731	hsa-miR-6756-5p	TPM3, DDA1, PNPLA6, PTPN1	4
732	hsa-miR-6758-3p	ATP9A, MEI1, TBL1XR1, TPM3	4
733	hsa-miR-6766-5p	TPM3, DDA1, PNPLA6, PTPN1	4
734	hsa-miR-6768-5p	TPM3, ARHGDIA, ATP9A, PSME3	4
735	hsa-miR-6769b-3p	ARHGDIA, ATP9A, GYS1, RUNX1	4
736	hsa-miR-6771-3p	MYO10, SFXN1, STOM, TBC1D20	4
737	hsa-miR-6776-5p	TPM3, DDA1, NTSR1, SSBP2	4
738	hsa-miR-6780a-3p	RAB27A, STXBP2, SYNJ2BP, TIPARP	4
739	hsa-miR-6792-3p	TBL1XR1, MYO10, SLC12A7, SLC12A7	4
740	hsa-miR-6794-5p	DDA1, PNPLA6, PSME3, TBL1XR1	4
741	hsa-miR-6805-3p	DYRK4, MYO10, RAB10, TBL1XR1	4
742	hsa-miR-6807-3p	CKAP4, PHF1, PHF1, PHF1	4
743	hsa-miR-6809-3p	CSNK2A1, FIG4, HIP1, LTF	4
744	hsa-miR-6814-5p	CORO2A, SIGLEC9, TRAF3IP2, OAZ2	4
745	hsa-miR-6819-3p	NADSYN1, SUSD1, TMEM169, TRPV2	4
746	hsa-miR-6832-3p	RAB10, MAFG, SFT2D2, ZCCHC24	4
747	hsa-miR-6835-5p	ARL8A, DDA1, QSOX1, TPM3	4
748	hsa-miR-6842-3p	ARHGDIA, FBXL19, SLC12A7, SLC12A7	4
749	hsa-miR-6843-3p	CWF19L1, GLTP, LRPAP1, TPM3	4
750	hsa-miR-6848-3p	CWF19L1, GLTP, LRPAP1, TPM3	4
751	hsa-miR-6855-5p	PCYT1A, PDLIM5, RAB27A, TRPV2	4
752	hsa-miR-6864-3p	RAB27A, CD82, JOSD1, RABGEF1	4
753	hsa-miR-6877-3p	NADSYN1, SUSD1, TMEM169, TRPV2	4
754	hsa-miR-6878-3p	MACF1, NTSR1, PGK1, SH3BP5	4
755	hsa-miR-6881-3p	MACF1, STXBP2, SYNJ2BP, TIPARP	4
756	hsa-miR-6885-3p	ARL8A, CYP1B1, RUNX1, TMEM169	4
757	hsa-miR-6888-3p	TRAF3IP2, CD82, SUSD1, TOR1A	4
758	hsa-miR-6894-5p	SUSD1, ARHGDIA, SFT2D2, SLC25A28	4
759	hsa-miR-7-1-3p	RAB10, ACTB, ARL8A, PCMT1	4
760	hsa-miR-7-2-3p	RAB10, ACTB, ARL8A, PCMT1	4
761	hsa-miR-7113-5p	CDC37, CMTM4, MAFG, PNPLA6	4
762	hsa-miR-7156-3p	RAB10, ACER3, DHCR7, LRPAP1	4
763	hsa-miR-7156-5p	NCKAP1L, PSME3, RABGEF1, TRPS1	4
764	hsa-miR-759	RAB10, PLAC8, RAB32, SFT2D2	4
765	hsa-miR-766-5p	ARHGDIA, PFN1, SESN2, SESN2	4
766	hsa-miR-767-5p	FBN1, LRPAP1, TBL1XR1, TRPS1	4
767	hsa-miR-769-5p	AIG1, GLA, JOSD1, SLC37A2	4
768	hsa-miR-7847-3p	RAB32, CNNM3, JOSD1, PTPN1	4
769	hsa-miR-7851-3p	TTC9C, ALOX5AP, SSBP2, ZCCHC24	4
770	hsa-miR-8055	CD82, RAB27A, MAP2K6, TSPAN14	4
771	hsa-miR-8062	UGCG, PLEKHO1, SSBP2, TRPV2	4
772	hsa-miR-935	FAR2, LDHA, LDHA, TRPV2	4
773	hsa-miR-941	TRPS1, PFN1, SGSH, TPST2	4
774	hsa-miR-942-3p	LDHA, LDHA, SFXN1, SUSD1	4
775	hsa-miR-942-5p	ENTPD7, LTF, TBL1XR1, TLE1	4
776	hsa-miR-9500	PPM1N, TPM3, ARHGDIA, MARCKSL1	4
777	hsa-let-7a-2-3p	MYO10, DLC1, DLC1	3
778	hsa-let-7g-3p	MYO10, DLC1, DLC1	3
779	hsa-miR-1185-1-3p	PFKFB2, PGK1, SRI	3
780	hsa-miR-1185-2-3p	PFKFB2, PGK1, SRI	3
781	hsa-miR-1185-5p	TSG101, CSNK2A1, NTSR1	3
782	hsa-miR-1206	ASB1, PSME3, TTC9C	3
783	hsa-miR-1226-5p	MAP2K6, TPST2, ZDHHC3	3
784	hsa-miR-1236-3p	GBA, GBA, MACF1	3
785	hsa-miR-1250-3p	ACER3, PDLIM5, PSMC1	3
786	hsa-miR-1252-3p	ARL8A, RABGEF1, UGCG	3
787	hsa-miR-1252-5p	LDHA, LDHA, TNFAIP8L3	3
788	hsa-miR-1257	SESN2, SESN2, CMTM4	3
789	hsa-miR-1260a	PPP1R3D, ZCCHC24, CSNK2A1	3
790	hsa-miR-1271-5p	PFN1, SESN2, SESN2	3
791	hsa-miR-1273d	CD4, GSR, SYT11	3
792	hsa-miR-1273h-3p	ARHGDIA, PLP2, UGCG	3
793	hsa-miR-1276	PSME3, TIPARP, TPM3	3
794	hsa-miR-1283	ATP9A, CMTM4, PCMT1	3
795	hsa-miR-1285-5p	CNNM3, PLAC8, RAB32	3
796	hsa-miR-1293	TPM3, ARHGDIA, PTPN1	3
797	hsa-miR-1299	SESN2, SESN2, SSBP2	3
798	hsa-miR-130a-5p	SESN2, SESN2, TPM3	3
799	hsa-miR-1324	JOSD1, MAP2K6, TRPV2	3
800	hsa-miR-136-3p	PHF1, PHF1, PHF1	3
801	hsa-miR-145-3p	ACER3, SFT2D2, TBC1D8	3
802	hsa-miR-146a-5p	ARL8A, CD300LB, S100A12	3
803	hsa-miR-146b-3p	SLC12A7, SLC12A7, TPM3	3
804	hsa-miR-146b-5p	ARL8A, CD300LB, S100A12	3
805	hsa-miR-148a-5p	CDADC1, CYP1B1, TPST2	3
806	hsa-miR-152-3p	CSNK2A1, SLC12A7, SLC12A7	3
807	hsa-miR-153-5p	ACER3, PDLIM5, RAB27A	3
808	hsa-miR-1587	PPM1N, SLC12A7, SLC12A7	3
809	hsa-miR-15b-3p	CCND3, TBC1D13, TOR1A	3
810	hsa-miR-181c-3p	RAB32, TBL1XR1, TPM3	3
811	hsa-miR-18a-3p	PGK1, ENO1, HIPK2	3
812	hsa-miR-18a-5p	DCTN2, RUNX1, SLC25A28	3
813	hsa-miR-191-5p	GBA, GBA, TLE1	3
814	hsa-miR-1914-3p	CFL1, MAFG, TPST2	3
815	hsa-miR-192-3p	ACTB, INTS6, TRPV2	3
816	hsa-miR-202-5p	TBC1D13, TRPS1, TRPV2	3
817	hsa-miR-203a-5p	PFN1, MYO10, TBC1D13	3
818	hsa-miR-208a-5p	CYP1B1, GNG5, RABGEF1	3
819	hsa-miR-208b-5p	CYP1B1, GNG5, RABGEF1	3
820	hsa-miR-210-3p	LDHA, LDHA, PTPN1	3
821	hsa-miR-212-5p	MACF1, PGK1, SH3BP5	3
822	hsa-miR-214-5p	GALNT2, SVIP, TRAF3IP2	3
823	hsa-miR-216a-5p	ACTB, SIGLEC9, SNX20	3
824	hsa-miR-216b-5p	CSNK2A1, SSBP2, TPM3	3
825	hsa-miR-223-3p	SLC12A7, SLC12A7, TRPV2	3
826	hsa-miR-23a-5p	GSR, SSBP2, TSPAN14	3
827	hsa-miR-23b-5p	GSR, SSBP2, TSPAN14	3
828	hsa-miR-23c	SESN2, SESN2, TPM3	3
829	hsa-miR-2682-3p	NADSYN1, TBC1D13, TMEM169	3
830	hsa-miR-29a-5p	ZCCHC24, PLAC8, TOR1A	3
831	hsa-miR-29b-1-5p	CORO2A, SLC12A7, SLC12A7	3
832	hsa-miR-302b-5p	ATP9A, TBL1XR1, CHCHD7	3
833	hsa-miR-302d-5p	ATP9A, TBL1XR1, CHCHD7	3
834	hsa-miR-302f	EMILIN2, RAB32, TMEM169	3
835	hsa-miR-3120-3p	UGCG, CHST2, RAB32	3
836	hsa-miR-3121-3p	ST6GALNAC3, TIPARP, WDR1	3
837	hsa-miR-3124-3p	CSNK2A1, SFT2D2, SUSD1	3
838	hsa-miR-3140-3p	ASB1, GNG5, RABGEF1	3
839	hsa-miR-3150b-3p	PDLIM5, PTPN1, QSOX1	3
840	hsa-miR-3156-3p	PPP1R3D, ZCCHC24, QSOX1	3
841	hsa-miR-3156-5p	CNNM3, CYYR1, SLC37A2	3
842	hsa-miR-3176	ACTB, MACF1, SFT2D2	3
843	hsa-miR-3191-5p	GYS1, LTF, SSBP2	3
844	hsa-miR-3200-3p	CDC37, EXOC4, GALNT2	3
845	hsa-miR-320c	LDHA, LDHA, PFN1	3
846	hsa-miR-33b-5p	ACTB, NADSYN1, STXBP2	3
847	hsa-miR-342-3p	LRPAP1, RAB32, TTC9C	3
848	hsa-miR-342-5p	GAPDH, PFN1, PSMC1	3
849	hsa-miR-346	GPI, GPI, ZCCHC24	3
850	hsa-miR-3605-5p	RAB32, CSNK2A1, NTSR1	3
851	hsa-miR-3606-3p	DYRK4, PDLIM5, TRPS1	3
852	hsa-miR-3611	ACTB, RABGEF1, SFT2D2	3
853	hsa-miR-3614-3p	ATP9A, TPM3, SYNJ2BP	3
854	hsa-miR-3614-5p	JOSD1, SFT2D2, SUSD1	3
855	hsa-miR-3620-5p	PPM1N, SLC12A7, SLC12A7	3
856	hsa-miR-3667-3p	CSNK2A1, PLEKHO1, TBC1D13	3
857	hsa-miR-367-5p	ALOX5AP, CYYR1, GSR	3
858	hsa-miR-3671	SFT2D2, CSNK2A1, QSOX1	3
859	hsa-miR-3674	CD4, STXBP2, TRPV2	3
860	hsa-miR-3675-5p	PFN1, CDADC1, SFT2D2	3
861	hsa-miR-3679-5p	TSG101, CSNK2A1, NTSR1	3
862	hsa-miR-369-3p	RAB32, SVIP, TRPS1	3
863	hsa-miR-370-5p	SUSD1, RPS6KA2, SFT2D2	3
864	hsa-miR-382-5p	PFKFB2, TBL1XR1, TRPV2	3
865	hsa-miR-383-5p	LDHA, LDHA, TPM3	3
866	hsa-miR-3912-5p	ARHGDIA, SESN2, SESN2	3
867	hsa-miR-3913-3p	ATP9A, LDHA, LDHA	3
868	hsa-miR-3919	GNG5, RAB32, UGCG	3
869	hsa-miR-3924	RAI1, TRPV2, FAR2	3
870	hsa-miR-3928-3p	CFL1, SESN2, SESN2	3
871	hsa-miR-3934-5p	CWF19L1, GLTP, TRPV2	3
872	hsa-miR-3941	FIG4, FAM177A1, TSPAN14	3
873	hsa-miR-3973	ACTB, PTPN1, TBC1D13	3
874	hsa-miR-423-3p	FBXL19, TLE1, YIPF5	3
875	hsa-miR-425-3p	PSME3, SESN2, SESN2	3
876	hsa-miR-4254	SIGLEC9, SNX20, SUOX	3
877	hsa-miR-4287	CSNK2A1, TBC1D13, TBC1D8	3
878	hsa-miR-4289	ACTB, SFT2D2, TOR1A	3
879	hsa-miR-429	ARHGDIA, DLC1, DLC1	3
880	hsa-miR-4293	AIG1, JOSD1, LRPAP1	3
881	hsa-miR-4294	CD82, DDA1, TPM3	3
882	hsa-miR-4297	TPM3, STXBP2, SYNJ2BP	3
883	hsa-miR-4300	ARL8A, TBL1XR1, TTC9C	3
884	hsa-miR-4311	SFT2D2, PSME3, TIPARP	3
885	hsa-miR-4313	PHF1, PHF1, PHF1	3
886	hsa-miR-432-3p	ACTB, RAB10, ZNF784	3
887	hsa-miR-4423-5p	ALOX5AP, FIG4, GSR	3
888	hsa-miR-4433b-5p	TBL1XR1, PGK1, RAB32	3
889	hsa-miR-4436a	RAB32, CMTM4, SFT2D2	3
890	hsa-miR-4437	ARHGDIA, CPNE5, HIP1	3
891	hsa-miR-4447	DDA1, MAP4, PFN1	3
892	hsa-miR-4450	CFL1, DLC1, DLC1	3
893	hsa-miR-4472	DDA1, MAP4, PFN1	3
894	hsa-miR-4477a	ACTB, C4orf3, CDADC1	3
895	hsa-miR-4477b	GNG5, MYO10, PCMT1	3
896	hsa-miR-4483	TPM3, ARHGDIA, PTPN1	3
897	hsa-miR-4499	QSOX1, SFT2D2, SH3BP5	3
898	hsa-miR-4508	MACF1, ARHGDIA, TRPV2	3
899	hsa-miR-4509	TBL1XR1, SLC12A7, SLC12A7	3
900	hsa-miR-450b-3p	CD4, LDHA, LDHA	3
901	hsa-miR-4531	RAB32, AIG1, MYO10	3
902	hsa-miR-4639-3p	ALOX5AP, ATP9A, SNX20	3
903	hsa-miR-4652-3p	CD82, CYYR1, PPM1N	3
904	hsa-miR-4656	MAFG, SLC12A7, SLC12A7	3
905	hsa-miR-4660	ACER3, SESN2, SESN2	3
906	hsa-miR-4662a-5p	TRAF3IP2, CSNK2A1, INTS6	3
907	hsa-miR-4667-5p	DDA1, SYNJ2BP, TBC1D13	3
908	hsa-miR-4668-3p	LRPAP1, ST6GALNAC3, SYNJ2BP	3
909	hsa-miR-4674	ARHGDIA, HIP1, PPM1N	3
910	hsa-miR-4685-3p	CSNK2A1, TBC1D13, TBC1D8	3
911	hsa-miR-4685-5p	MAFG, PNPLA6, SFT2D2	3
912	hsa-miR-4687-5p	FBXL19, TPM3, ZCCHC24	3
913	hsa-miR-4696	SYNJ2BP, SSBP2, TBC1D13	3
914	hsa-miR-4700-5p	DDA1, SYNJ2BP, TBC1D13	3
915	hsa-miR-4707-3p	PGK1, RAB10, ZNF784	3
916	hsa-miR-4713-3p	CD4, LDHA, LDHA	3
917	hsa-miR-4721	CDC37, ARHGDIA, SFT2D2	3
918	hsa-miR-4729	ARHGDIA, CDADC1, TSPAN14	3
919	hsa-miR-4732-3p	SESN2, SESN2, GSR	3
920	hsa-miR-4736	CFL1, RAI1, TNFAIP8L3	3
921	hsa-miR-4738-3p	MFF, PADI4, PADI4	3
922	hsa-miR-4742-5p	RAB32, SFT2D2, TRPS1	3
923	hsa-miR-4758-3p	EPAS1, PDLIM5, PGK1	3
924	hsa-miR-4784	PDLIM5, PTPN1, QSOX1	3
925	hsa-miR-4786-3p	CD4, SYT11, TPM3	3
926	hsa-miR-4790-3p	CDC37, SESN2, SESN2	3
927	hsa-miR-4793-3p	SIGLEC9, SSBP2, SYNJ2BP	3
928	hsa-miR-4793-5p	PHF1, PHF1, PHF1	3
929	hsa-miR-4802-3p	AIG1, JOSD1, SFXN1	3
930	hsa-miR-483-3p	CWF19L1, DLC1, DLC1	3
931	hsa-miR-498	FIG4, PLAC8, SIGLEC9	3
932	hsa-miR-5000-3p	RAB32, CMTM4, SFT2D2	3
933	hsa-miR-5007-5p	RAB27A, CYP1B1, MYO10	3
934	hsa-miR-5009-3p	CSNK2A1, ST6GALNAC3, STOM	3
935	hsa-miR-500a-5p	SFT2D2, ST6GALNAC3, SYNJ2BP	3
936	hsa-miR-501-5p	GAPDH, SFXN1, ST6GALNAC3	3
937	hsa-miR-5010-3p	FAM89A, PFN1, RABGEF1	3
938	hsa-miR-5011-3p	MYO10, LRG1, SSBP2	3
939	hsa-miR-503-3p	IL10, PSME3, SFT2D2	3
940	hsa-miR-505-3p	ASB1, FAM89A, SPINT2	3
941	hsa-miR-5088-3p	CSNK2A1, TBC1D13, TBL1XR1	3
942	hsa-miR-511-5p	TBL1XR1, CYP1B1, SUSD1	3
943	hsa-miR-513a-3p	DYRK4, PDLIM5, TRPS1	3
944	hsa-miR-513c-3p	DYRK4, PDLIM5, TRPS1	3
945	hsa-miR-515-5p	CYP19A1, PSME3, TBC1D13	3
946	hsa-miR-518a-5p	PFN1, SLC12A7, SLC12A7	3
947	hsa-miR-518d-5p	DYRK4, RABGEF1, TRPV2	3
948	hsa-miR-518e-5p	DYRK4, RABGEF1, TRPV2	3
949	hsa-miR-518f-5p	DYRK4, RABGEF1, TRPV2	3
950	hsa-miR-5190	LDHA, LDHA, SFT2D2	3
951	hsa-miR-5194	CFL1, MAFG, TPST2	3
952	hsa-miR-519a-5p	DYRK4, RABGEF1, TRPV2	3
953	hsa-miR-519b-5p	DYRK4, RABGEF1, TRPV2	3
954	hsa-miR-519c-5p	DYRK4, RABGEF1, TRPV2	3
955	hsa-miR-520c-5p	DYRK4, RABGEF1, TRPV2	3
956	hsa-miR-520d-5p	MYO10, ARL8A, TADA3	3
957	hsa-miR-520f-3p	HIP1, SLC12A7, SLC12A7	3
958	hsa-miR-522-5p	DYRK4, RABGEF1, TRPV2	3
959	hsa-miR-523-5p	DYRK4, RABGEF1, TRPV2	3
960	hsa-miR-524-5p	MYO10, ARL8A, TADA3	3
961	hsa-miR-525-5p	CNNM3, SLC12A7, SLC12A7	3
962	hsa-miR-526a	DYRK4, RABGEF1, TRPV2	3
963	hsa-miR-527	PFN1, SLC12A7, SLC12A7	3
964	hsa-miR-544b	ACTB, GOLGA1, TMEM169	3
965	hsa-miR-548a-5p	PTPN1, RAB32, TBC1D13	3
966	hsa-miR-548ab	PTPN1, RAB32, TBC1D13	3
967	hsa-miR-548ad-5p	PTPN1, RAB32, TBC1D13	3
968	hsa-miR-548ae-5p	PTPN1, RAB32, TBC1D13	3
969	hsa-miR-548ak	PTPN1, RAB32, TBC1D13	3
970	hsa-miR-548am-5p	PTPN1, RAB32, TBC1D13	3
971	hsa-miR-548ao-5p	PPM1N, LDHA, LDHA	3
972	hsa-miR-548ap-5p	PTPN1, RAB32, TBC1D13	3
973	hsa-miR-548aq-5p	PTPN1, RAB32, TBC1D13	3
974	hsa-miR-548ar-5p	PTPN1, RAB32, TBC1D13	3
975	hsa-miR-548as-5p	PTPN1, RAB32, TBC1D13	3
976	hsa-miR-548au-5p	PTPN1, RAB32, TBC1D13	3
977	hsa-miR-548ax	PPM1N, LDHA, LDHA	3
978	hsa-miR-548ay-5p	PTPN1, RAB32, TBC1D13	3
979	hsa-miR-548b-5p	PTPN1, RAB32, TBC1D13	3
980	hsa-miR-548bb-5p	PTPN1, RAB32, TBC1D13	3
981	hsa-miR-548c-5p	PTPN1, RAB32, TBC1D13	3
982	hsa-miR-548d-5p	PTPN1, RAB32, TBC1D13	3
983	hsa-miR-548e-5p	TSG101, CYP1B1, PGK1	3
984	hsa-miR-548h-5p	PTPN1, RAB32, TBC1D13	3
985	hsa-miR-548i	PTPN1, RAB32, TBC1D13	3
986	hsa-miR-548j-5p	PTPN1, RAB32, TBC1D13	3
987	hsa-miR-548o-5p	PTPN1, RAB32, TBC1D13	3
988	hsa-miR-548w	PTPN1, RAB32, TBC1D13	3
989	hsa-miR-548y	PTPN1, RAB32, TBC1D13	3
990	hsa-miR-552-3p	SYNJ2BP, PFKFB2, RAB32	3
991	hsa-miR-5572	ACTB, MARCKSL1, PDLIM5	3
992	hsa-miR-5581-5p	TPM3, STXBP2, SYNJ2BP	3
993	hsa-miR-5584-3p	CDADC1, MAFG, TPST2	3
994	hsa-miR-5586-3p	TRAF3IP2, RAB32, SIGLEC9	3
995	hsa-miR-5586-5p	PLEKHO1, SLC12A7, SLC12A7	3
996	hsa-miR-5587-3p	CPNE5, MAP4, RPS6KA2	3
997	hsa-miR-5587-5p	CMTM4, MAP2K6, PCYT1A	3
998	hsa-miR-5589-3p	GNG5, MFF, TMEM169	3
999	hsa-miR-559	PTPN1, RAB32, TBC1D13	3
1000	hsa-miR-5591-5p	ARL8A, TBL1XR1, TTC9C	3
1001	hsa-miR-577	LDHA, LDHA, MMADHC	3
1002	hsa-miR-578	DLC1, DLC1, RABGEF1	3
1003	hsa-miR-593-5p	TTC9C, MFF, TRPS1	3
1004	hsa-miR-6077	DDA1, MAFG, TPM3	3
1005	hsa-miR-6081	TPM3, CDADC1, GYS1	3
1006	hsa-miR-6089	DDA1, MACF1, SFT2D2	3
1007	hsa-miR-6090	PFN1, TBL1XR1, TTC9C	3
1008	hsa-miR-6165	PNPLA6, SFT2D2, TBC1D13	3
1009	hsa-miR-619-3p	ALOX5AP, SSBP2, SUOX	3
1010	hsa-miR-637	ARHGDIA, ARL8A, DDA1	3
1011	hsa-miR-642a-5p	ATP9A, RUNX1, SUSD1	3
1012	hsa-miR-6500-3p	JOSD1, SFT2D2, SUSD1	3
1013	hsa-miR-6507-3p	ACTB, PGK1, RAB10	3
1014	hsa-miR-6508-5p	PPP1R3D, RABGEF1, TRPV2	3
1015	hsa-miR-6514-3p	GALNT2, SVIP, TRAF3IP2	3
1016	hsa-miR-652-3p	CSNK2A1, GRPEL1, QSOX1	3
1017	hsa-miR-655-5p	CDADC1, GOLGA1, SLC25A28	3
1018	hsa-miR-670-3p	TBL1XR1, PGD, SFT2D2	3
1019	hsa-miR-6715a-3p	CPNE5, FAR2, TPM3	3
1020	hsa-miR-6726-5p	ARL8A, TBL1XR1, TTC9C	3
1021	hsa-miR-6728-3p	GPI, GPI, LTF	3
1022	hsa-miR-6731-5p	CFL1, ENTPD7, PSME3	3
1023	hsa-miR-6738-5p	CFL1, MAFG, TPST2	3
1024	hsa-miR-6740-3p	FAM89A, LTF, PGD	3
1025	hsa-miR-6740-5p	DLC1, DLC1, DYRK4	3
1026	hsa-miR-6746-5p	EMILIN2, JOSD1, TPM3	3
1027	hsa-miR-6748-5p	PLAC8, PTPN1, TNFAIP8L3	3
1028	hsa-miR-6754-3p	DLC1, DLC1, LTF	3
1029	hsa-miR-6760-3p	CYP1B1, GPI, GPI	3
1030	hsa-miR-6779-3p	PFN1, NCKAP1L, TPM3	3
1031	hsa-miR-6781-3p	NADSYN1, TBC1D13, TMEM169	3
1032	hsa-miR-6782-5p	MAFG, PFN1, PNPLA6	3
1033	hsa-miR-6784-5p	RAI1, CD4, CPNE5	3
1034	hsa-miR-6789-3p	GSR, RAB10, STXBP2	3
1035	hsa-miR-6796-5p	MAP4, PFN1, RABGEF1	3
1036	hsa-miR-6804-5p	MAP2K6, SESN2, SESN2	3
1037	hsa-miR-6811-3p	GALNT2, SVIP, TRAF3IP2	3
1038	hsa-miR-6815-3p	MACF1, SESN2, SESN2	3
1039	hsa-miR-6818-5p	CHST2, PFN1, RABGEF1	3
1040	hsa-miR-6823-5p	DLC1, DLC1, TSPAN14	3
1041	hsa-miR-6829-5p	MAP4, SLC12A7, SLC12A7	3
1042	hsa-miR-6830-3p	TBL1XR1, CYP1B1, SUSD1	3
1043	hsa-miR-6830-5p	SFT2D2, SLC12A7, SLC12A7	3
1044	hsa-miR-6834-5p	MAP2K6, TPST2, ZDHHC3	3
1045	hsa-miR-6837-5p	MAFG, PNPLA6, SFT2D2	3
1046	hsa-miR-6839-3p	DLC1, DLC1, PPM1N	3
1047	hsa-miR-6851-3p	SLC12A7, SLC12A7, VWA5A	3
1048	hsa-miR-6851-5p	CNNM3, PTPN1, SSBP2	3
1049	hsa-miR-6853-5p	FAM89A, DHCR7, RUNX1	3
1050	hsa-miR-6858-3p	CMTM4, TRAF3IP2, MYO10	3
1051	hsa-miR-6868-5p	RAI1, CFL1, TRPV2	3
1052	hsa-miR-6873-5p	TPM3, PPM1N, SFT2D2	3
1053	hsa-miR-6880-5p	CNNM3, MAFG, PTPN1	3
1054	hsa-miR-6882-3p	MAP4, PGK1, RAB32	3
1055	hsa-miR-6888-5p	EMILIN2, CSNK2A1, SSBP2	3
1056	hsa-miR-7108-3p	EPAS1, HIP1, SSBP2	3
1057	hsa-miR-7109-5p	ACTB, ARHGDIA, MYL12A	3
1058	hsa-miR-7162-3p	EMILIN2, GOLGA1, TMEM169	3
1059	hsa-miR-7704	ARL8A, CPNE5, NTSR1	3
1060	hsa-miR-7849-3p	CYYR1, RAB32, TBC1D8	3
1061	hsa-miR-7856-5p	MYO10, NADSYN1, PCMT1	3
1062	hsa-miR-8063	ASH2L, ACTB, FAR2	3
1063	hsa-miR-8064	MFF, RABGEF1, TRAF3IP2	3
1064	hsa-miR-8065	DLC1, DLC1, SFT2D2	3
1065	hsa-miR-8067	PPP1R3D, RABGEF1, TRPV2	3
1066	hsa-miR-8068	TRPV2, ARHGDIA, UGCG	3
1067	hsa-miR-8080	GNG5, LDHA, LDHA	3
1068	hsa-miR-8083	RAB32, ATP9A, QSOX1	3
1069	hsa-miR-8085	CFL1, ENTPD7, PSME3	3
1070	hsa-miR-8089	DDA1, SYNJ2BP, TBC1D13	3
1071	hsa-miR-875-3p	SESN2, SESN2, SSBP2	3
1072	hsa-miR-920	ARL8A, TBL1XR1, TTC9C	3
1073	hsa-miR-922	CMTM4, MAP2K6, RUNX1	3
1074	hsa-miR-92a-2-5p	CFL1, DDA1, MARCKSL1	3
1075	hsa-miR-943	CMTM4, RAI1, TRPV2	3
1076	hsa-miR-99b-3p	GALNT2, MAP4, PFN1	3
1077	hsa-let-7f-2-3p	PGK1, SRI	2
1078	hsa-miR-106b-3p	GAPDH, PCMT1	2
1079	hsa-miR-1180-3p	GPI, GPI	2
1080	hsa-miR-1197	RAI1, ATP9A	2
1081	hsa-miR-1200	ACTB, PSMC1	2
1082	hsa-miR-1203	SLC12A7, SLC12A7	2
1083	hsa-miR-122-3p	LRG1, RAB27A	2
1084	hsa-miR-1228-5p	CDC37, ARL8A	2
1085	hsa-miR-1236-5p	ARHGDIA, RAB32	2
1086	hsa-miR-1238-5p	TBC1D13, TSPAN14	2
1087	hsa-miR-124-5p	ASB1, FAM89A	2
1088	hsa-miR-1245a	UGCG, TRPV2	2
1089	hsa-miR-1248	CSNK2A1, STXBP2	2
1090	hsa-miR-1254	SNX20, TBC1D13	2
1091	hsa-miR-1264	SFT2D2, TSPAN14	2
1092	hsa-miR-1267	ALOX5AP, CYYR1	2
1093	hsa-miR-127-5p	ACTB, ENTPD7	2
1094	hsa-miR-1271-3p	GALNT2, SNX20	2
1095	hsa-miR-1272	MMADHC, ARL8A	2
1096	hsa-miR-1273g-5p	PFN1, TBC1D13	2
1097	hsa-miR-1278	SFT2D2, TBL1XR1	2
1098	hsa-miR-1286	CMTM4, QSOX1	2
1099	hsa-miR-1287-5p	RAB32, FAM89A	2
1100	hsa-miR-1288-5p	LDHA, LDHA	2
1101	hsa-miR-1292-3p	FAM89A, MS4A4A	2
1102	hsa-miR-1295b-5p	TPM3, ARL8A	2
1103	hsa-miR-1303	ACTB, FAM177A1	2
1104	hsa-miR-1304-5p	CSNK2A1, MAP2K6	2
1105	hsa-miR-1305	CKAP4, MAP2K6	2
1106	hsa-miR-1322	MMADHC, PSME3	2
1107	hsa-miR-1323	MFF, CHST2	2
1108	hsa-miR-133b	CMTM4, TPM3	2
1109	hsa-miR-134-5p	BBS1, RAB27A	2
1110	hsa-miR-135a-5p	LDHA, LDHA	2
1111	hsa-miR-135b-5p	LDHA, LDHA	2
1112	hsa-miR-138-1-3p	CSNK2A1, TPM3	2
1113	hsa-miR-138-5p	CCND3, LCN2	2
1114	hsa-miR-141-5p	RUNX1, TRPV2	2
1115	hsa-miR-1468-3p	MFF, ARL8A	2
1116	hsa-miR-146a-3p	CORO1C, MAFG	2
1117	hsa-miR-151a-3p	SFT2D2, SH3BP5	2
1118	hsa-miR-154-5p	MYL12A, SLC25A28	2
1119	hsa-miR-184	RAI1, ARHGDIA	2
1120	hsa-miR-188-5p	DYRK4, ITGA7	2
1121	hsa-miR-1908-5p	ARHGDIA, ARL8A	2
1122	hsa-miR-1909-5p	GALNT2, TSPAN14	2
1123	hsa-miR-190a-5p	LDHA, LDHA	2
1124	hsa-miR-190b	LDHA, LDHA	2
1125	hsa-miR-1912	TPM3, ARL8A	2
1126	hsa-miR-1913	PGK1, MAP4	2
1127	hsa-miR-1915-3p	RAB27A, SYNJ2BP	2
1128	hsa-miR-194-3p	DDA1, PTPN1	2
1129	hsa-miR-197-5p	BBS1, TPM3	2
1130	hsa-miR-1972	SLC25A28, SLC37A2	2
1131	hsa-miR-19a-5p	MYO10, CORO1C	2
1132	hsa-miR-19b-1-5p	MYO10, CORO1C	2
1133	hsa-miR-19b-2-5p	MYO10, CORO1C	2
1134	hsa-miR-200c-5p	CYP1B1, TPM3	2
1135	hsa-miR-2053	CFL1, GSR	2
1136	hsa-miR-210-5p	HIP1, SNX12	2
1137	hsa-miR-2113	FAM89A, RABGEF1	2
1138	hsa-miR-2114-3p	MACF1, SYNJ2BP	2
1139	hsa-miR-2116-5p	FAM89A, NCKAP1L	2
1140	hsa-miR-218-1-3p	MYO10, TBC1D13	2
1141	hsa-miR-22-3p	CSNK2A1, SFXN1	2
1142	hsa-miR-22-5p	FAM89A, NCKAP1L	2
1143	hsa-miR-221-5p	ARHGDIA, MACF1	2
1144	hsa-miR-2682-5p	DDA1, MAP4	2
1145	hsa-miR-27b-5p	PGK1, TRPS1	2
1146	hsa-miR-28-3p	SFXN1, TRPS1	2
1147	hsa-miR-299-5p	RAB10, SFT2D2	2
1148	hsa-miR-29b-3p	FBN1, MAP2K6	2
1149	hsa-miR-29c-3p	FBN1, GAPDH	2
1150	hsa-miR-301a-5p	HIP1, MAFG	2
1151	hsa-miR-301b-5p	HIP1, MAFG	2
1152	hsa-miR-3064-5p	PPP1R3D, ARHGDIA	2
1153	hsa-miR-3116	SNX20, TBC1D13	2
1154	hsa-miR-3119	LDHA, LDHA	2
1155	hsa-miR-3128	CFL1, TRPV2	2
1156	hsa-miR-3132	BBS1, TPM3	2
1157	hsa-miR-3135a	SYNJ2BP, PCMT1	2
1158	hsa-miR-3136-3p	PFN1, UGCG	2
1159	hsa-miR-3136-5p	CMTM4, TRPV2	2
1160	hsa-miR-3140-5p	DLC1, DLC1	2
1161	hsa-miR-3143	ATP9A, PPP1R3D	2
1162	hsa-miR-3144-5p	MARCKSL1, TBC1D13	2
1163	hsa-miR-3145-3p	RAB10, TRAF3IP2	2
1164	hsa-miR-3147	SLC12A7, SLC12A7	2
1165	hsa-miR-3151-5p	MAP4, PFN1	2
1166	hsa-miR-3152-3p	GNG5, TRAF3IP2	2
1167	hsa-miR-3155a	PCYT1A, SYNJ2BP	2
1168	hsa-miR-3155b	PCYT1A, SYNJ2BP	2
1169	hsa-miR-3159	QSOX1, SFT2D2	2
1170	hsa-miR-3160-3p	GSR, SUSD1	2
1171	hsa-miR-3162-3p	CNNM3, CSNK2A1	2
1172	hsa-miR-3166	ARHGDIA, MAP2K6	2
1173	hsa-miR-3169	GNG5, ATP9A	2
1174	hsa-miR-3171	SFXN1, SRI	2
1175	hsa-miR-3174	LRPAP1, QSOX1	2
1176	hsa-miR-3184-5p	ARL8A, TPST2	2
1177	hsa-miR-3185	PPM1N, PGK1	2
1178	hsa-miR-3191-3p	MARCKSL1, TBC1D13	2
1179	hsa-miR-3194-3p	RAB10, TBL1XR1	2
1180	hsa-miR-3199	TPM3, RAI1	2
1181	hsa-miR-320e	ALOX5AP, QSOX1	2
1182	hsa-miR-325	FIG4, RAB10	2
1183	hsa-miR-329-5p	ACTB, RAB10	2
1184	hsa-miR-330-3p	CDC37, PCMT1	2
1185	hsa-miR-34a-3p	LDHA, LDHA	2
1186	hsa-miR-34b-5p	DDA1, MAP4	2
1187	hsa-miR-3529-5p	SYNJ2BP, TRPV2	2
1188	hsa-miR-3616-3p	ENTPD7, SNX12	2
1189	hsa-miR-3617-5p	DLC1, DLC1	2
1190	hsa-miR-3619-5p	TPM3, PNPLA6	2
1191	hsa-miR-3620-3p	GSR, PSME3	2
1192	hsa-miR-3650	TSPAN14, YIPF5	2
1193	hsa-miR-3655	CNNM3, TBC1D13	2
1194	hsa-miR-3656	AIG1, SSBP2	2
1195	hsa-miR-365a-3p	SFT2D2, STXBP2	2
1196	hsa-miR-365a-5p	TPM3, TBC1D13	2
1197	hsa-miR-365b-3p	SFT2D2, STXBP2	2
1198	hsa-miR-365b-5p	TPM3, TBC1D13	2
1199	hsa-miR-3664-5p	ALOX5AP, LTF	2
1200	hsa-miR-3665	TRPV2, TNFAIP8L3	2
1201	hsa-miR-3678-3p	PLP2, UGCG	2
1202	hsa-miR-3679-3p	FBXL19, ST6GALNAC3	2
1203	hsa-miR-3681-5p	RAB10, TBC1D8	2
1204	hsa-miR-3691-3p	CORO2A, LRPAP1	2
1205	hsa-miR-370-3p	CKAP4, GADD45A	2
1206	hsa-miR-371b-3p	TMEM169, TPM3	2
1207	hsa-miR-376a-5p	FBXL19, SMPDL3A	2
1208	hsa-miR-379-5p	SYNJ2BP, TRPV2	2
1209	hsa-miR-380-3p	MMADHC, TRPS1	2
1210	hsa-miR-382-3p	ACTB, ATP9A	2
1211	hsa-miR-3914	RAB32, CFL1	2
1212	hsa-miR-3915	SESN2, SESN2	2
1213	hsa-miR-3920	ZCCHC24, PLAC8	2
1214	hsa-miR-3922-3p	MACF1, SFT2D2	2
1215	hsa-miR-3925-3p	MEI1, QSOX1	2
1216	hsa-miR-3927-3p	GNG5, SYNJ2BP	2
1217	hsa-miR-3936	PFN1, ZCCHC24	2
1218	hsa-miR-3937	RAI1, ARHGDIA	2
1219	hsa-miR-3974	AIG1, TBC1D20	2
1220	hsa-miR-4258	RAB10, SSBP2	2
1221	hsa-miR-4260	ACTB, MARCKSL1	2
1222	hsa-miR-4263	SLC12A7, SLC12A7	2
1223	hsa-miR-4266	SESN2, SESN2	2
1224	hsa-miR-4269	SFT2D2, TRPS1	2
1225	hsa-miR-4274	SFT2D2, TADA3	2
1226	hsa-miR-4275	SFT2D2, RAB32	2
1227	hsa-miR-4281	SESN2, SESN2	2
1228	hsa-miR-4283	ARHGDIA, SFT2D2	2
1229	hsa-miR-4290	FBXL19, ZCCHC24	2
1230	hsa-miR-4301	PPP1R3D, QSOX1	2
1231	hsa-miR-4303	RAI1, SYNJ2BP	2
1232	hsa-miR-4305	LDHA, LDHA	2
1233	hsa-miR-4310	CDADC1, RUNX1	2
1234	hsa-miR-4312	SLC12A7, SLC12A7	2
1235	hsa-miR-4316	ASB1, ARHGDIA	2
1236	hsa-miR-4319	CSNK2A1, GOLGA1	2
1237	hsa-miR-432-5p	GALNT2, ZNF784	2
1238	hsa-miR-4326	ARHGDIA, MYO10	2
1239	hsa-miR-4327	CKAP4, CNNM3	2
1240	hsa-miR-4328	ACTB, MYO10	2
1241	hsa-miR-4425	SLC12A7, SLC12A7	2
1242	hsa-miR-4427	RAI1, TBL1XR1	2
1243	hsa-miR-4432	SYNJ2BP, RAB32	2
1244	hsa-miR-4433a-5p	TBL1XR1, PGK1	2
1245	hsa-miR-4436b-3p	SNX12, TRPV2	2
1246	hsa-miR-4439	CMTM4, TRPV2	2
1247	hsa-miR-4445-5p	NCKAP1L, PCMT1	2
1248	hsa-miR-4448	PLEKHO1, TBL1XR1	2
1249	hsa-miR-4451	TPM3, TRPV2	2
1250	hsa-miR-4461	LRPAP1, SFT2D2	2
1251	hsa-miR-4463	SFT2D2, SH3BP5	2
1252	hsa-miR-4468	CNIH4, TBC1D13	2
1253	hsa-miR-4487	GSR, SUSD1	2
1254	hsa-miR-4493	ARHGDIA, ASB1	2
1255	hsa-miR-4495	MMADHC, SFXN1	2
1256	hsa-miR-4497	RUNX1, TPM3	2
1257	hsa-miR-449c-5p	DDA1, MAP4	2
1258	hsa-miR-4503	CARD6, NADSYN1	2
1259	hsa-miR-450a-2-3p	ACTB, MARCKSL1	2
1260	hsa-miR-4511	SLC12A7, SLC12A7	2
1261	hsa-miR-4513	GNG5, CMTM4	2
1262	hsa-miR-4515	RAI1, TPM3	2
1263	hsa-miR-4530	QSOX1, RUNX1	2
1264	hsa-miR-4534	TRAF3IP2, SLC25A28	2
1265	hsa-miR-4632-5p	SNX12, TRPV2	2
1266	hsa-miR-4640-5p	FAM89A, MARCKSL1	2
1267	hsa-miR-4646-3p	PGK1, RAB32	2
1268	hsa-miR-4652-5p	MARCKSL1, TBC1D13	2
1269	hsa-miR-4653-3p	TRAF3IP2, ARHGDIA	2
1270	hsa-miR-4658	LRPAP1, TSPAN14	2
1271	hsa-miR-4666a-3p	CYYR1, TBC1D8	2
1272	hsa-miR-4666a-5p	TRPV2, MMADHC	2
1273	hsa-miR-4666b	MYO10, SSBP2	2
1274	hsa-miR-4670-3p	LDHA, LDHA	2
1275	hsa-miR-4671-3p	DLC1, DLC1	2
1276	hsa-miR-4675	SLC12A7, SLC12A7	2
1277	hsa-miR-4677-3p	PPM1N, SPINT2	2
1278	hsa-miR-4678	GADD45A, SYNJ2BP	2
1279	hsa-miR-4679	SPINT2, PPM1N	2
1280	hsa-miR-4689	PDLIM5, QSOX1	2
1281	hsa-miR-4693-3p	CDC37, PFKFB2	2
1282	hsa-miR-4697-3p	SLC12A7, SLC12A7	2
1283	hsa-miR-4699-5p	ACTB, PLP2	2
1284	hsa-miR-4700-3p	CMTM4, MS4A4A	2
1285	hsa-miR-4704-3p	DYRK4, TADA3	2
1286	hsa-miR-4711-5p	DYRK4, FAM89A	2
1287	hsa-miR-4717-3p	SUSD1, TPM3	2
1288	hsa-miR-4720-3p	ARL8A, MAP4	2
1289	hsa-miR-4720-5p	CFL1, TRPV2	2
1290	hsa-miR-4725-5p	SESN2, SESN2	2
1291	hsa-miR-4726-3p	RAB27A, SYNJ2BP	2
1292	hsa-miR-4726-5p	FAM89A, MARCKSL1	2
1293	hsa-miR-4733-3p	DLC1, DLC1	2
1294	hsa-miR-4741	SLC12A7, SLC12A7	2
1295	hsa-miR-4742-3p	TBL1XR1, RABGEF1	2
1296	hsa-miR-4746-3p	CARD6, CNNM3	2
1297	hsa-miR-4747-3p	SLC12A7, SLC12A7	2
1298	hsa-miR-4753-3p	CD82, HIP1	2
1299	hsa-miR-4756-3p	GNG5, RAB32	2
1300	hsa-miR-4758-5p	TBC1D13, TSPAN14	2
1301	hsa-miR-4759	SIGLEC9, ATP9A	2
1302	hsa-miR-4762-5p	CSNK2A1, RUNX1	2
1303	hsa-miR-4763-5p	ARHGDIA, CD63	2
1304	hsa-miR-4765	ARHGDIA, RAB32	2
1305	hsa-miR-4766-5p	CORO1C, FAR2	2
1306	hsa-miR-4777-5p	RABGEF1, TRPV2	2
1307	hsa-miR-4794	ALOX5AP, SSBP2	2
1308	hsa-miR-4799-3p	CFL1, TRPV2	2
1309	hsa-miR-486-3p	CFL1, MAP4	2
1310	hsa-miR-486-5p	FBN1, OLFM4	2
1311	hsa-miR-489-3p	LDHA, LDHA	2
1312	hsa-miR-490-3p	TTC9C, SUOX	2
1313	hsa-miR-493-3p	ACTB, SSBP2	2
1314	hsa-miR-493-5p	MYO10, ACTB	2
1315	hsa-miR-4999-3p	HIP1, SFXN1	2
1316	hsa-miR-5002-3p	BBS1, TRPV2	2
1317	hsa-miR-5004-5p	RAI1, PCYT1A	2
1318	hsa-miR-502-3p	DCTN2, TBL1XR1	2
1319	hsa-miR-5091	SSBP2, SUSD1	2
1320	hsa-miR-5093	SESN2, SESN2	2
1321	hsa-miR-514a-3p	SIGLEC9, CORO1C	2
1322	hsa-miR-514b-3p	SIGLEC9, CORO1C	2
1323	hsa-miR-516b-5p	CORO2A, GYS1	2
1324	hsa-miR-5186	LRPAP1, TSPAN14	2
1325	hsa-miR-518c-5p	GYS1, SSBP2	2
1326	hsa-miR-519e-5p	PSME3, TBC1D13	2
1327	hsa-miR-520f-5p	SYNJ2BP, TIPARP	2
1328	hsa-miR-522-3p	PFN1, PTGR1	2
1329	hsa-miR-544a	ACTB, CAPN3	2
1330	hsa-miR-548a-3p	PECR, TBL1XR1	2
1331	hsa-miR-548ag	CSNK2A1, PCMT1	2
1332	hsa-miR-548ai	CSNK2A1, PCMT1	2
1333	hsa-miR-548aj-5p	MFF, ARL8A	2
1334	hsa-miR-548an	CYP1B1, RAB32	2
1335	hsa-miR-548ar-3p	PECR, TBL1XR1	2
1336	hsa-miR-548as-3p	SFT2D2, GSR	2
1337	hsa-miR-548av-3p	MFF, PGD	2
1338	hsa-miR-548aw	MFF, ARL8A	2
1339	hsa-miR-548az-3p	PECR, TBL1XR1	2
1340	hsa-miR-548ba	CSNK2A1, PCMT1	2
1341	hsa-miR-548e-3p	PECR, TBL1XR1	2
1342	hsa-miR-548f-3p	PECR, TBL1XR1	2
1343	hsa-miR-548f-5p	MFF, ARL8A	2
1344	hsa-miR-548g-5p	MFF, ARL8A	2
1345	hsa-miR-548l	ACTB, RAB32	2
1346	hsa-miR-548o-3p	MFF, CHST2	2
1347	hsa-miR-548p	RAB32, SNX12	2
1348	hsa-miR-548u	CNNM3, SFT2D2	2
1349	hsa-miR-548x-5p	MFF, ARL8A	2
1350	hsa-miR-550a-3-5p	GALNT2, SNX20	2
1351	hsa-miR-550a-5p	GALNT2, SNX20	2
1352	hsa-miR-550b-2-5p	SSBP2, TBL1XR1	2
1353	hsa-miR-551b-5p	RUNX1, PECR	2
1354	hsa-miR-552-5p	PPP1R3D, TIPARP	2
1355	hsa-miR-554	TBL1XR1, DYRK4	2
1356	hsa-miR-555	SIGLEC9, TTYH2	2
1357	hsa-miR-558	GSR, SUSD1	2
1358	hsa-miR-5585-5p	LDHA, LDHA	2
1359	hsa-miR-5588-5p	CFL1, TRPV2	2
1360	hsa-miR-568	GNG5, SH3BP5	2
1361	hsa-miR-5681b	GADD45A, SYNJ2BP	2
1362	hsa-miR-5696	ACER3, ATP9A	2
1363	hsa-miR-570-5p	CSNK2A1, PCMT1	2
1364	hsa-miR-576-5p	SLC12A7, SLC12A7	2
1365	hsa-miR-586	MMADHC, UGCG	2
1366	hsa-miR-589-5p	ARL8A, CD300LB	2
1367	hsa-miR-595	CHST2, RAB10	2
1368	hsa-miR-6076	SFT2D2, SSBP2	2
1369	hsa-miR-6083	CHST2, TSPAN14	2
1370	hsa-miR-615-5p	CPNE5, NTSR1	2
1371	hsa-miR-625-3p	CSNK2A1, MAP2K6	2
1372	hsa-miR-635	ARHGDIA, TBC1D13	2
1373	hsa-miR-641	DLC1, DLC1	2
1374	hsa-miR-642a-3p	SIGLEC9, HIP1	2
1375	hsa-miR-642b-3p	SIGLEC9, HIP1	2
1376	hsa-miR-6499-5p	SVIP, TRPV2	2
1377	hsa-miR-6504-5p	PPP1R3D, ARHGDIA	2
1378	hsa-miR-6511b-5p	SVIP, TNFAIP8L3	2
1379	hsa-miR-653-3p	RAB32, SFT2D2	2
1380	hsa-miR-657	TRPV2, TLE1	2
1381	hsa-miR-663a	ARHGDIA, ARL8A	2
1382	hsa-miR-664a-5p	ALOX5AP, SSBP2	2
1383	hsa-miR-6715b-5p	SFT2D2, TRPS1	2
1384	hsa-miR-6716-5p	CFL1, RAB10	2
1385	hsa-miR-6732-3p	SFT2D2, SIGLEC9	2
1386	hsa-miR-6733-3p	GBA, GBA	2
1387	hsa-miR-6735-5p	SNX12, TRPV2	2
1388	hsa-miR-6742-5p	MAP4, PFN1	2
1389	hsa-miR-6748-3p	CORO2A, MAP4	2
1390	hsa-miR-6750-3p	PSME3, SFT2D2	2
1391	hsa-miR-6763-3p	EPAS1, CPNE5	2
1392	hsa-miR-6764-3p	GYS1, SSBP2	2
1393	hsa-miR-6764-5p	RAB27A, SYNJ2BP	2
1394	hsa-miR-6765-3p	TMEM169, ZCCHC24	2
1395	hsa-miR-6767-3p	SUSD1, LRPAP1	2
1396	hsa-miR-6772-5p	ACTB, PLAC8	2
1397	hsa-miR-6773-3p	MAP4, UGCG	2
1398	hsa-miR-6774-5p	ARHGDIA, TBC1D13	2
1399	hsa-miR-6780b-3p	DYRK4, MACF1	2
1400	hsa-miR-6784-3p	CNNM3, PSME3	2
1401	hsa-miR-6787-5p	ARHGDIA, ARL8A	2
1402	hsa-miR-6790-5p	LRPAP1, TSPAN14	2
1403	hsa-miR-6793-3p	CD82, FBXL19	2
1404	hsa-miR-6795-5p	ARHGDIA, FBXL19	2
1405	hsa-miR-6798-3p	GOLGA1, PNPLA6	2
1406	hsa-miR-6800-3p	PDLIM5, SYNJ2BP	2
1407	hsa-miR-6805-5p	CFL1, DDA1	2
1408	hsa-miR-6810-5p	MARCKSL1, TBC1D13	2
1409	hsa-miR-6811-5p	SVIP, TNFAIP8L3	2
1410	hsa-miR-6812-3p	TRAF3IP2, ATP9A	2
1411	hsa-miR-6815-5p	LDHA, LDHA	2
1412	hsa-miR-6824-3p	GYS1, SSBP2	2
1413	hsa-miR-6831-3p	GPI, GPI	2
1414	hsa-miR-6831-5p	GNG5, SYNJ2BP	2
1415	hsa-miR-6834-3p	TBL1XR1, TSPAN14	2
1416	hsa-miR-6836-3p	HIP1, PDLIM5	2
1417	hsa-miR-6841-5p	MARCKSL1, TRPV2	2
1418	hsa-miR-6844	PECR, SYNJ2BP	2
1419	hsa-miR-6849-5p	RAB10, TBC1D8	2
1420	hsa-miR-6855-3p	GNG5, CMTM4	2
1421	hsa-miR-6857-3p	CMTM4, QSOX1	2
1422	hsa-miR-6857-5p	CFL1, MARCKSL1	2
1423	hsa-miR-6858-5p	PDLIM5, QSOX1	2
1424	hsa-miR-6862-3p	CNNM3, PSME3	2
1425	hsa-miR-6864-5p	ASB1, PFN1	2
1426	hsa-miR-6865-3p	GSR, PSME3	2
1427	hsa-miR-6865-5p	LDHA, LDHA	2
1428	hsa-miR-6868-3p	CSNK2A1, SUSD1	2
1429	hsa-miR-6870-3p	ACTB, SYNJ2BP	2
1430	hsa-miR-6878-5p	MYL12A, PSME3	2
1431	hsa-miR-6879-5p	SNX12, TRPV2	2
1432	hsa-miR-6884-3p	ZNF784, FIG4	2
1433	hsa-miR-6887-5p	ARHGDIA, FBXL19	2
1434	hsa-miR-6889-3p	C4orf3, FIG4	2
1435	hsa-miR-6889-5p	ARL8A, DDA1	2
1436	hsa-miR-708-5p	CCND3, MARCKSL1	2
1437	hsa-miR-7108-5p	CNNM3, DDA1	2
1438	hsa-miR-7109-3p	FAM110B, SUSD1	2
1439	hsa-miR-711	OAZ2, QSOX1	2
1440	hsa-miR-7153-5p	ARL8A, CD300LB	2
1441	hsa-miR-7154-3p	ARHGDIA, PCYT1A	2
1442	hsa-miR-7155-3p	PFN1, UGCG	2
1443	hsa-miR-7155-5p	DDA1, NTSR1	2
1444	hsa-miR-7157-5p	CDADC1, RUNX1	2
1445	hsa-miR-7159-5p	FAM89A, SPINT2	2
1446	hsa-miR-7161-3p	TBC1D8, CNNM3	2
1447	hsa-miR-7161-5p	CNNM3, SFT2D2	2
1448	hsa-miR-761	TPM3, PNPLA6	2
1449	hsa-miR-7641	TSPAN14, YIPF5	2
1450	hsa-miR-7843-3p	CD4, TPM3	2
1451	hsa-miR-7843-5p	SNX12, TRPV2	2
1452	hsa-miR-7844-5p	CNNM3, STXBP2	2
1453	hsa-miR-7855-5p	GALNT2, GSR	2
1454	hsa-miR-8052	TPM3, RAI1	2
1455	hsa-miR-8066	TRPS1, UGCG	2
1456	hsa-miR-8073	ARHGDIA, MACF1	2
1457	hsa-miR-8074	GNG5, SYNJ2BP	2
1458	hsa-miR-8079	UGCG, TRPV2	2
1459	hsa-miR-8082	TRAF3IP2, SLC25A28	2
1460	hsa-miR-8087	CNNM3, SFT2D2	2
1461	hsa-miR-877-5p	ARHGDIA, CD4	2
1462	hsa-miR-9-5p	RUNX1, SFT2D2	2
1463	hsa-miR-921	QSOX1, TRPV2	2
1464	hsa-miR-92b-5p	GPI, GPI	2
1465	hsa-miR-937-5p	ACTB, CORO2A	2
1466	hsa-let-7a-3p	SRI	1
1467	hsa-let-7b-3p	SRI	1
1468	hsa-let-7c-3p	MYO10	1
1469	hsa-let-7f-1-3p	SRI	1
1470	hsa-let-7i-3p	ACTB	1
1471	hsa-miR-101-3p	RUNX1	1
1472	hsa-miR-103a-2-5p	CSNK2A1	1
1473	hsa-miR-1178-3p	TMEM169	1
1474	hsa-miR-1178-5p	MAP2K6	1
1475	hsa-miR-1179	RUNX1	1
1476	hsa-miR-1183	CSNK2A1	1
1477	hsa-miR-1193	SUSD1	1
1478	hsa-miR-1202	SYNJ2BP	1
1479	hsa-miR-1207-3p	SNX20	1
1480	hsa-miR-1229-5p	BBS1	1
1481	hsa-miR-1231	CORO2A	1
1482	hsa-miR-1234-3p	QSOX1	1
1483	hsa-miR-1237-3p	CSNK2A1	1
1484	hsa-miR-1238-3p	TBL1XR1	1
1485	hsa-miR-1243	SFT2D2	1
1486	hsa-miR-1244	RAB10	1
1487	hsa-miR-1245b-3p	SFXN1	1
1488	hsa-miR-125b-1-3p	CKAP4	1
1489	hsa-miR-125b-2-3p	ASH2L	1
1490	hsa-miR-1261	PLAC8	1
1491	hsa-miR-1263	RABGEF1	1
1492	hsa-miR-1265	RAB32	1
1493	hsa-miR-1266-5p	MARCKSL1	1
1494	hsa-miR-1268a	DHCR7	1
1495	hsa-miR-1268b	DHCR7	1
1496	hsa-miR-1270	MYO10	1
1497	hsa-miR-1273a	SYNJ2BP	1
1498	hsa-miR-1279	MFF	1
1499	hsa-miR-128-1-5p	RAI1	1
1500	hsa-miR-128-2-5p	RAI1	1
1501	hsa-miR-1284	FIG4	1
1502	hsa-miR-129-1-3p	CHCHD7	1
1503	hsa-miR-129-2-3p	CHCHD7	1
1504	hsa-miR-1294	SUSD1	1
1505	hsa-miR-1295a	ACTB	1
1506	hsa-miR-1295b-3p	C4orf3	1
1507	hsa-miR-1296-3p	PFKFB2	1
1508	hsa-miR-1301-5p	DYRK4	1
1509	hsa-miR-132-3p	SDF2	1
1510	hsa-miR-133a-5p	MYL12A	1
1511	hsa-miR-134-3p	PFN1	1
1512	hsa-miR-135b-3p	GADD45A	1
1513	hsa-miR-136-5p	CSNK2A1	1
1514	hsa-miR-139-5p	PSME3	1
1515	hsa-miR-140-5p	RAB10	1
1516	hsa-miR-143-3p	SFT2D2	1
1517	hsa-miR-144-3p	TTN	1
1518	hsa-miR-144-5p	RUNX1	1
1519	hsa-miR-147a	PFN1	1
1520	hsa-miR-148b-5p	CYP1B1	1
1521	hsa-miR-150-3p	SFXN1	1
1522	hsa-miR-151a-5p	ARHGDIA	1
1523	hsa-miR-151b	ARHGDIA	1
1524	hsa-miR-1538	ARHGDIA	1
1525	hsa-miR-16-2-3p	SH3BP5	1
1526	hsa-miR-181a-3p	ARHGDIA	1
1527	hsa-miR-181b-2-3p	SLC37A2	1
1528	hsa-miR-181b-3p	SLC37A2	1
1529	hsa-miR-182-3p	DDA1	1
1530	hsa-miR-183-3p	SFXN1	1
1531	hsa-miR-185-3p	SFT2D2	1
1532	hsa-miR-187-5p	CYP1B1	1
1533	hsa-miR-18b-5p	SLC25A28	1
1534	hsa-miR-191-3p	ACTB	1
1535	hsa-miR-1914-5p	C4orf3	1
1536	hsa-miR-193a-3p	RAB32	1
1537	hsa-miR-193a-5p	CSNK2A1	1
1538	hsa-miR-194-5p	IL10	1
1539	hsa-miR-195-3p	SH3BP5	1
1540	hsa-miR-196b-5p	SUOX	1
1541	hsa-miR-199a-3p	HGF	1
1542	hsa-miR-203b-5p	TIPARP	1
1543	hsa-miR-2052	CORO1C	1
1544	hsa-miR-2054	TRPS1	1
1545	hsa-miR-206	PGD	1
1546	hsa-miR-21-3p	RAB32	1
1547	hsa-miR-2115-3p	RUNX1	1
1548	hsa-miR-2117	PSME3	1
1549	hsa-miR-216b-3p	ATP9A	1
1550	hsa-miR-219a-2-3p	UGCG	1
1551	hsa-miR-219a-5p	PCMT1	1
1552	hsa-miR-224-3p	PFN1	1
1553	hsa-miR-2276-5p	GYS1	1
1554	hsa-miR-2277-3p	CHST2	1
1555	hsa-miR-26b-3p	PSME3	1
1556	hsa-miR-28-5p	CCND3	1
1557	hsa-miR-2861	MEI1	1
1558	hsa-miR-297	MMADHC	1
1559	hsa-miR-298	ARHGDIA	1
1560	hsa-miR-299-3p	RAB32	1
1561	hsa-miR-29a-3p	FBN1	1
1562	hsa-miR-3064-3p	RAB32	1
1563	hsa-miR-3065-3p	SLC37A2	1
1564	hsa-miR-3065-5p	MYO10	1
1565	hsa-miR-30a-3p	SGSH	1
1566	hsa-miR-30e-3p	SGSH	1
1567	hsa-miR-3117-3p	ATP9A	1
1568	hsa-miR-3117-5p	PSME3	1
1569	hsa-miR-3118	BBS1	1
1570	hsa-miR-3121-5p	SFT2D2	1
1571	hsa-miR-3126-5p	ZDHHC3	1
1572	hsa-miR-3127-5p	TRPV2	1
1573	hsa-miR-3130-5p	ARL8A	1
1574	hsa-miR-3139	CCND3	1
1575	hsa-miR-3165	SSBP2	1
1576	hsa-miR-3177-3p	ENO1	1
1577	hsa-miR-3180	TPM3	1
1578	hsa-miR-3180-3p	TPM3	1
1579	hsa-miR-3182	SPINT2	1
1580	hsa-miR-3186-3p	TRPV2	1
1581	hsa-miR-3186-5p	C4orf3	1
1582	hsa-miR-3189-5p	PGK1	1
1583	hsa-miR-3196	TPM3	1
1584	hsa-miR-3197	SLC37A2	1
1585	hsa-miR-32-3p	SIGLEC9	1
1586	hsa-miR-320d	PFN1	1
1587	hsa-miR-323a-3p	TRPS1	1
1588	hsa-miR-323b-3p	SH3BP5	1
1589	hsa-miR-323b-5p	MYO10	1
1590	hsa-miR-328-5p	ARHGDIA	1
1591	hsa-miR-331-5p	GADD45A	1
1592	hsa-miR-338-3p	ALOX5AP	1
1593	hsa-miR-345-5p	CHST2	1
1594	hsa-miR-34c-3p	PSME3	1
1595	hsa-miR-3529-3p	ACTB	1
1596	hsa-miR-3591-3p	RAB32	1
1597	hsa-miR-3606-5p	TRPV2	1
1598	hsa-miR-3607-5p	CMTM4	1
1599	hsa-miR-3613-5p	MYO10	1
1600	hsa-miR-3615	ATP9A	1
1601	hsa-miR-3622a-3p	TMEM169	1
1602	hsa-miR-3622b-3p	TMEM169	1
1603	hsa-miR-3654	SFT2D2	1
1604	hsa-miR-3659	LRPAP1	1
1605	hsa-miR-3660	HIP1	1
1606	hsa-miR-3661	MAFG	1
1607	hsa-miR-3664-3p	PGD	1
1608	hsa-miR-3667-5p	TRPS1	1
1609	hsa-miR-3670	SFXN1	1
1610	hsa-miR-3676-3p	PGD	1
1611	hsa-miR-3677-3p	ARHGDIA	1
1612	hsa-miR-3677-5p	TTC9C	1
1613	hsa-miR-3682-5p	SYNJ2BP	1
1614	hsa-miR-3685	TRPS1	1
1615	hsa-miR-3687	RAI1	1
1616	hsa-miR-3688-3p	JOSD1	1
1617	hsa-miR-3691-5p	RAB10	1
1618	hsa-miR-3692-5p	BBS1	1
1619	hsa-miR-371a-3p	TMEM169	1
1620	hsa-miR-374c-5p	TRPS1	1
1621	hsa-miR-376a-3p	PFKFB2	1
1622	hsa-miR-378j	NCKAP1L	1
1623	hsa-miR-379-3p	MMADHC	1
1624	hsa-miR-380-5p	SFXN1	1
1625	hsa-miR-384	TRPS1	1
1626	hsa-miR-3909	CSNK2A1	1
1627	hsa-miR-3910	MYO10	1
1628	hsa-miR-3912-3p	ACTB	1
1629	hsa-miR-3918	TRPV2	1
1630	hsa-miR-3921	MAFG	1
1631	hsa-miR-3922-5p	TBC1D20	1
1632	hsa-miR-3923	RAB10	1
1633	hsa-miR-3928-5p	ENTPD7	1
1634	hsa-miR-3934-3p	MARCKSL1	1
1635	hsa-miR-3938	ZCCHC24	1
1636	hsa-miR-3940-3p	SIGLEC9	1
1637	hsa-miR-3942-5p	PFN1	1
1638	hsa-miR-3943	CD63	1
1639	hsa-miR-3945	SFT2D2	1
1640	hsa-miR-3960	RUNX1	1
1641	hsa-miR-3972	SYNJ2BP	1
1642	hsa-miR-3977	RAB32	1
1643	hsa-miR-3978	JOSD1	1
1644	hsa-miR-410-5p	MYO10	1
1645	hsa-miR-411-3p	MMADHC	1
1646	hsa-miR-4253	SFT2D2	1
1647	hsa-miR-4255	ASB1	1
1648	hsa-miR-4256	TRPV2	1
1649	hsa-miR-4261	RAB32	1
1650	hsa-miR-4268	PLEKHO1	1
1651	hsa-miR-4278	DDA1	1
1652	hsa-miR-4291	SLC37A2	1
1653	hsa-miR-4302	SFT2D2	1
1654	hsa-miR-4317	INTS6	1
1655	hsa-miR-4320	NADSYN1	1
1656	hsa-miR-4323	QSOX1	1
1657	hsa-miR-4324	ACTB	1
1658	hsa-miR-4329	SLC37A2	1
1659	hsa-miR-433-5p	GSR	1
1660	hsa-miR-4330	TPM3	1
1661	hsa-miR-4420	SLC37A2	1
1662	hsa-miR-4424	TRPS1	1
1663	hsa-miR-4426	TTC9C	1
1664	hsa-miR-4428	TPM3	1
1665	hsa-miR-4429	PFN1	1
1666	hsa-miR-4431	SFT2D2	1
1667	hsa-miR-4433b-3p	MS4A4A	1
1668	hsa-miR-4449	STXBP2	1
1669	hsa-miR-4452	SFXN1	1
1670	hsa-miR-4453	PDLIM5	1
1671	hsa-miR-4462	RAI1	1
1672	hsa-miR-4467	RUNX1	1
1673	hsa-miR-4470	CD4	1
1674	hsa-miR-4475	MYO10	1
1675	hsa-miR-448	MMADHC	1
1676	hsa-miR-4480	STXBP2	1
1677	hsa-miR-4482-3p	UGCG	1
1678	hsa-miR-4482-5p	ARL8A	1
1679	hsa-miR-4484	CYP1B1	1
1680	hsa-miR-4489	SFT2D2	1
1681	hsa-miR-4491	RAB32	1
1682	hsa-miR-449b-3p	ASH2L	1
1683	hsa-miR-4512	MARCKSL1	1
1684	hsa-miR-4518	MARCKSL1	1
1685	hsa-miR-4519	DDA1	1
1686	hsa-miR-451a	CDKN2D	1
1687	hsa-miR-452-3p	CMTM4	1
1688	hsa-miR-452-5p	RAI1	1
1689	hsa-miR-4520-3p	RAB10	1
1690	hsa-miR-4522	SH3BP5	1
1691	hsa-miR-4526	HIP1	1
1692	hsa-miR-4528	ASB1	1
1693	hsa-miR-4529-5p	RAB32	1
1694	hsa-miR-4538	PDLIM5	1
1695	hsa-miR-455-5p	TRPV2	1
1696	hsa-miR-4634	QSOX1	1
1697	hsa-miR-4639-5p	RUNX1	1
1698	hsa-miR-4641	PFN1	1
1699	hsa-miR-4643	SUSD1	1
1700	hsa-miR-4645-5p	SLC37A2	1
1701	hsa-miR-4647	TTC9C	1
1702	hsa-miR-4650-3p	TRPV2	1
1703	hsa-miR-4650-5p	SLC25A28	1
1704	hsa-miR-4653-5p	MAFG	1
1705	hsa-miR-4657	RAB32	1
1706	hsa-miR-4659a-5p	TRPS1	1
1707	hsa-miR-4659b-5p	TRPS1	1
1708	hsa-miR-4662a-3p	SUOX	1
1709	hsa-miR-4662b	TTC9C	1
1710	hsa-miR-4663	ATP9A	1
1711	hsa-miR-4664-5p	PFN1	1
1712	hsa-miR-4672	ATP9A	1
1713	hsa-miR-4673	SLC37A2	1
1714	hsa-miR-4676-3p	RAI1	1
1715	hsa-miR-4680-3p	RAI1	1
1716	hsa-miR-4683	SSBP2	1
1717	hsa-miR-4684-3p	UGCG	1
1718	hsa-miR-4687-3p	PPP1R3D	1
1719	hsa-miR-4688	ARHGDIA	1
1720	hsa-miR-4690-5p	ENTPD7	1
1721	hsa-miR-4694-3p	CORO1C	1
1722	hsa-miR-4699-3p	TRPS1	1
1723	hsa-miR-4703-3p	RAB10	1
1724	hsa-miR-4703-5p	PFN1	1
1725	hsa-miR-4704-5p	RAI1	1
1726	hsa-miR-4706	ARL8A	1
1727	hsa-miR-4707-5p	CPNE5	1
1728	hsa-miR-4708-3p	TBC1D20	1
1729	hsa-miR-4708-5p	SFT2D2	1
1730	hsa-miR-4717-5p	DDA1	1
1731	hsa-miR-4724-3p	ACER3	1
1732	hsa-miR-4724-5p	TPM3	1
1733	hsa-miR-4735-3p	SLC25A28	1
1734	hsa-miR-4738-5p	CPNE5	1
1735	hsa-miR-4740-5p	GNG5	1
1736	hsa-miR-4745-3p	ARHGDIA	1
1737	hsa-miR-4749-3p	SNX12	1
1738	hsa-miR-4749-5p	ARL8A	1
1739	hsa-miR-4751	CFL1	1
1740	hsa-miR-4760-5p	ARL8A	1
1741	hsa-miR-4761-3p	ENTPD7	1
1742	hsa-miR-4762-3p	RAI1	1
1743	hsa-miR-4764-5p	RAB32	1
1744	hsa-miR-4766-3p	DHCR7	1
1745	hsa-miR-4767	TRPV2	1
1746	hsa-miR-4770	SFT2D2	1
1747	hsa-miR-4771	ARHGDIA	1
1748	hsa-miR-4773	ARL8A	1
1749	hsa-miR-4774-3p	SYNJ2BP	1
1750	hsa-miR-4776-3p	TRPS1	1
1751	hsa-miR-4778-5p	LTF	1
1752	hsa-miR-4782-3p	PCMT1	1
1753	hsa-miR-4783-3p	ARHGDIA	1
1754	hsa-miR-4787-5p	ARHGDIA	1
1755	hsa-miR-4797-3p	UGCG	1
1756	hsa-miR-4803	ATP9A	1
1757	hsa-miR-4804-3p	ARL8A	1
1758	hsa-miR-483-5p	SUSD1	1
1759	hsa-miR-491-3p	ST6GALNAC3	1
1760	hsa-miR-494-5p	MYO10	1
1761	hsa-miR-495-5p	TRPV2	1
1762	hsa-miR-497-3p	TADA3	1
1763	hsa-miR-5001-3p	TBC1D13	1
1764	hsa-miR-5003-3p	PPM1N	1
1765	hsa-miR-5003-5p	TBL1XR1	1
1766	hsa-miR-5004-3p	NADSYN1	1
1767	hsa-miR-5006-5p	RPS6KA2	1
1768	hsa-miR-5007-3p	RAI1	1
1769	hsa-miR-501-3p	TBL1XR1	1
1770	hsa-miR-508-3p	PCMT1	1
1771	hsa-miR-5089-3p	CKAP4	1
1772	hsa-miR-509-3p	PLAC8	1
1773	hsa-miR-5092	TRPV2	1
1774	hsa-miR-510-3p	TRPS1	1
1775	hsa-miR-510-5p	UGCG	1
1776	hsa-miR-514a-5p	MACF1	1
1777	hsa-miR-516a-3p	STOM	1
1778	hsa-miR-516a-5p	MACF1	1
1779	hsa-miR-516b-3p	STOM	1
1780	hsa-miR-5187-3p	RAI1	1
1781	hsa-miR-518e-3p	CSNK2A1	1
1782	hsa-miR-5197-3p	RAB10	1
1783	hsa-miR-519d-5p	TBC1D13	1
1784	hsa-miR-520g-5p	DYRK4	1
1785	hsa-miR-524-3p	ACTB	1
1786	hsa-miR-525-3p	ACTB	1
1787	hsa-miR-532-5p	STXBP2	1
1788	hsa-miR-541-3p	ARL8A	1
1789	hsa-miR-545-5p	UGCG	1
1790	hsa-miR-548at-3p	SFT2D2	1
1791	hsa-miR-548at-5p	PGK1	1
1792	hsa-miR-548av-5p	RAB32	1
1793	hsa-miR-548ay-3p	SFT2D2	1
1794	hsa-miR-548b-3p	PGK1	1
1795	hsa-miR-548g-3p	PGD	1
1796	hsa-miR-548k	RAB32	1
1797	hsa-miR-548m	SYNJ2BP	1
1798	hsa-miR-550a-3p	TPM3	1
1799	hsa-miR-551b-3p	MAP4	1
1800	hsa-miR-5571-5p	SIGLEC9	1
1801	hsa-miR-5579-5p	TBL1XR1	1
1802	hsa-miR-5581-3p	CSNK2A1	1
1803	hsa-miR-5584-5p	CMTM4	1
1804	hsa-miR-5588-3p	CORO2A	1
1805	hsa-miR-5590-5p	TRPS1	1
1806	hsa-miR-5591-3p	UGCG	1
1807	hsa-miR-561-5p	SFT2D2	1
1808	hsa-miR-562	SIGLEC9	1
1809	hsa-miR-563	SFXN1	1
1810	hsa-miR-566	STXBP2	1
1811	hsa-miR-567	MMADHC	1
1812	hsa-miR-5687	RABGEF1	1
1813	hsa-miR-569	GSR	1
1814	hsa-miR-5695	TBC1D13	1
1815	hsa-miR-5699-5p	PGK1	1
1816	hsa-miR-5702	ACTB	1
1817	hsa-miR-572	CISH	1
1818	hsa-miR-579-3p	ACER3	1
1819	hsa-miR-582-3p	RAB27A	1
1820	hsa-miR-582-5p	RAB27A	1
1821	hsa-miR-584-3p	SLC37A2	1
1822	hsa-miR-585-5p	PFKFB2	1
1823	hsa-miR-587	SFXN1	1
1824	hsa-miR-596	CFL1	1
1825	hsa-miR-598-5p	PLAC8	1
1826	hsa-miR-599	RAB10	1
1827	hsa-miR-605-3p	ASB1	1
1828	hsa-miR-606	SYT11	1
1829	hsa-miR-6072	TBC1D13	1
1830	hsa-miR-6073	TTYH2	1
1831	hsa-miR-6074	ATP9A	1
1832	hsa-miR-6079	CORO1C	1
1833	hsa-miR-6088	SFT2D2	1
1834	hsa-miR-609	PLAC8	1
1835	hsa-miR-6126	ASB1	1
1836	hsa-miR-616-3p	INTS6	1
1837	hsa-miR-620	MYO10	1
1838	hsa-miR-624-3p	PTPN22	1
1839	hsa-miR-626	ACTB	1
1840	hsa-miR-627-5p	CORO2A	1
1841	hsa-miR-631	MAFG	1
1842	hsa-miR-634	ALOX5AP	1
1843	hsa-miR-636	HIP1	1
1844	hsa-miR-648	TBC1D13	1
1845	hsa-miR-649	LRPAP1	1
1846	hsa-miR-6502-3p	MYL12A	1
1847	hsa-miR-6502-5p	DYRK4	1
1848	hsa-miR-6507-5p	ACER3	1
1849	hsa-miR-6508-3p	FAM89A	1
1850	hsa-miR-6510-3p	ACTB	1
1851	hsa-miR-6514-5p	TRAF3IP2	1
1852	hsa-miR-6515-5p	GALNT2	1
1853	hsa-miR-6516-3p	RAB32	1
1854	hsa-miR-652-5p	SIGLEC9	1
1855	hsa-miR-654-3p	CD300LB	1
1856	hsa-miR-654-5p	ARL8A	1
1857	hsa-miR-655-3p	TRPS1	1
1858	hsa-miR-659-3p	SFT2D2	1
1859	hsa-miR-660-5p	UGCG	1
1860	hsa-miR-663b	CNNM3	1
1861	hsa-miR-664b-3p	ACER3	1
1862	hsa-miR-6717-5p	SFT2D2	1
1863	hsa-miR-6718-5p	TIPARP	1
1864	hsa-miR-6719-3p	HIP1	1
1865	hsa-miR-6730-3p	HIP1	1
1866	hsa-miR-6730-5p	TPM3	1
1867	hsa-miR-6735-3p	NTSR1	1
1868	hsa-miR-6737-5p	PDLIM5	1
1869	hsa-miR-6738-3p	ACTB	1
1870	hsa-miR-6743-5p	ARHGDIA	1
1871	hsa-miR-6747-5p	ARHGDIA	1
1872	hsa-miR-6752-3p	HIP1	1
1873	hsa-miR-6755-5p	MARCKSL1	1
1874	hsa-miR-6757-5p	SFT2D2	1
1875	hsa-miR-6759-5p	RABGEF1	1
1876	hsa-miR-6761-3p	VWA5A	1
1877	hsa-miR-6761-5p	ARHGDIA	1
1878	hsa-miR-6762-3p	MAP4	1
1879	hsa-miR-6765-5p	CSNK2A1	1
1880	hsa-miR-6766-3p	PCMT1	1
1881	hsa-miR-6768-3p	CYP1B1	1
1882	hsa-miR-6769a-3p	MAP2K6	1
1883	hsa-miR-6772-3p	PLEKHO1	1
1884	hsa-miR-6777-3p	SNX20	1
1885	hsa-miR-6777-5p	ARL8A	1
1886	hsa-miR-6781-5p	ARL8A	1
1887	hsa-miR-6782-3p	ACER3	1
1888	hsa-miR-6788-3p	SUSD1	1
1889	hsa-miR-6794-3p	ALOX5AP	1
1890	hsa-miR-6795-3p	MYO10	1
1891	hsa-miR-6796-3p	MAP4	1
1892	hsa-miR-6797-3p	SSBP2	1
1893	hsa-miR-6798-5p	FBXL19	1
1894	hsa-miR-6801-3p	HIP1	1
1895	hsa-miR-6802-3p	GSR	1
1896	hsa-miR-6806-3p	ENTPD7	1
1897	hsa-miR-6810-3p	HIP1	1
1898	hsa-miR-6812-5p	PDLIM5	1
1899	hsa-miR-6813-3p	GALNT2	1
1900	hsa-miR-6816-3p	GNG5	1
1901	hsa-miR-6816-5p	TPM3	1
1902	hsa-miR-6819-5p	PDLIM5	1
1903	hsa-miR-6820-5p	SYNJ2BP	1
1904	hsa-miR-6821-5p	TRAF3IP2	1
1905	hsa-miR-6822-3p	TRPS1	1
1906	hsa-miR-6823-3p	SYNJ2BP	1
1907	hsa-miR-6826-3p	MYO10	1
1908	hsa-miR-6835-3p	PGK1	1
1909	hsa-miR-6837-3p	LTF	1
1910	hsa-miR-6838-3p	PGK1	1
1911	hsa-miR-6839-5p	NCKAP1L	1
1912	hsa-miR-6841-3p	TNFAIP8L3	1
1913	hsa-miR-6850-3p	YIPF5	1
1914	hsa-miR-6852-3p	CSNK2A1	1
1915	hsa-miR-6853-3p	ASB1	1
1916	hsa-miR-6856-3p	PPP1R3D	1
1917	hsa-miR-6859-3p	QSOX1	1
1918	hsa-miR-6862-5p	SFT2D2	1
1919	hsa-miR-6866-3p	DYRK4	1
1920	hsa-miR-6866-5p	ARHGDIA	1
1921	hsa-miR-6871-3p	SLC37A2	1
1922	hsa-miR-6871-5p	NTSR1	1
1923	hsa-miR-6874-3p	CYP1B1	1
1924	hsa-miR-6874-5p	ASB1	1
1925	hsa-miR-6875-5p	ZDHHC3	1
1926	hsa-miR-6876-3p	ACTB	1
1927	hsa-miR-6877-5p	ARL8A	1
1928	hsa-miR-6879-3p	MAP4	1
1929	hsa-miR-6881-5p	PFN1	1
1930	hsa-miR-6885-5p	ARHGDIA	1
1931	hsa-miR-6886-3p	TBL1XR1	1
1932	hsa-miR-6886-5p	MAFG	1
1933	hsa-miR-6891-3p	TBC1D13	1
1934	hsa-miR-6892-3p	ATP9A	1
1935	hsa-miR-6893-3p	CKAP4	1
1936	hsa-miR-6894-3p	CD63	1
1937	hsa-miR-6895-5p	MARCKSL1	1
1938	hsa-miR-7107-5p	QSOX1	1
1939	hsa-miR-7153-3p	LRPAP1	1
1940	hsa-miR-7154-5p	TBC1D13	1
1941	hsa-miR-7158-3p	CORO1C	1
1942	hsa-miR-7159-3p	UGCG	1
1943	hsa-miR-7160-3p	MARCKSL1	1
1944	hsa-miR-7162-5p	STOM	1
1945	hsa-miR-7515	PFN1	1
1946	hsa-miR-758-5p	MYO10	1
1947	hsa-miR-7702	SH3BP5	1
1948	hsa-miR-7705	TBL1XR1	1
1949	hsa-miR-7706	CSNK2A1	1
1950	hsa-miR-7845-5p	SLC37A2	1
1951	hsa-miR-7850-5p	MYO10	1
1952	hsa-miR-7852-3p	RAB10	1
1953	hsa-miR-7854-3p	SSBP2	1
1954	hsa-miR-7974	PPP1R3D	1
1955	hsa-miR-8053	SFT2D2	1
1956	hsa-miR-8054	RAB32	1
1957	hsa-miR-8060	TBC1D13	1
1958	hsa-miR-8061	ARL8A	1
1959	hsa-miR-8070	CHST2	1
1960	hsa-miR-8072	RUNX1	1
1961	hsa-miR-8081	CORO2A	1
1962	hsa-miR-8084	SDHC	1
1963	hsa-miR-873-3p	QSOX1	1
1964	hsa-miR-874-5p	PFN1	1
1965	hsa-miR-885-3p	PFN1	1
1966	hsa-miR-888-5p	CHST2	1
1967	hsa-miR-889-3p	TRPS1	1
1968	hsa-miR-891a-5p	ARHGDIA	1
1969	hsa-miR-891b	ARL8A	1
1970	hsa-miR-892a	PGD	1
1971	hsa-miR-892c-3p	RAI1	1
1972	hsa-miR-892c-5p	GNG5	1
1973	hsa-miR-9-3p	SDHC	1
1974	hsa-miR-924	MYO10	1
1975	hsa-miR-92a-1-5p	CISH	1
1976	hsa-miR-934	HIPK2	1
1977	hsa-miR-938	TBL1XR1	1
1978	hsa-miR-98-3p	SRI	1
1979	hsa-miR-99a-3p	MAP4	1
1980	hsa-miR-99a-5p	SYNJ2BP	1
1981	hsa-miR-99b-5p	TRPS1	1
