# Supplementary material for: Gene correlation network analysis to identify regulatory factors in sepsis
Source: J Transl Med. 2020 Oct 8;18:381. doi: 10.1186/s12967-020-02561-z (PMC7545567; doi:10.1186/s12967-020-02561-z)
Supplement: Supplementary file 5 — Additional file 5. Supplemental digital content 5. [file 12967_2020_2561_MOESM5_ESM.csv]

	mature_mirna_id	GeneSymbol	counts
1	hsa-miR-16-5p	DCUN1D5, MRPL40, MRPS23, POLE4, RPL31, RPL9, RPS17, RPS17, RPS24, RPS3A, TAF9, TAF9, TPT1, TXNL1	14
2	hsa-miR-92a-3p	RPL9, HMGB1, MRPL32, PSMA4, RPL23, RPL27, RPL39, RPS15A, RPS24, RPS3A, TPT1, UHRF1BP1	12
3	hsa-miR-26b-5p	COMMD3, HMGB1, LSM3, PFDN5, RPL39, SUPT3H, TAF9, TAF9, TPRKB	9
4	hsa-miR-615-3p	MAGOH, PIN4, RPL23, RPL31, RPL7, RPL9, RPS17, RPS17, TPT1	9
5	hsa-let-7b-5p	COX7B, HMGB1, MRPL47, RPS24, RWDD1, TAF9, TAF9, TPT1	8
6	hsa-miR-100-5p	HMGB1, HSPA14, HSPA14, RPL26, RPL31, RPL36A, RPL7, RPS15A	8
7	hsa-miR-155-5p	TPRKB, FKBP3, HSPB11, LSM3, POLE4, RPL39, UQCRB	7
8	hsa-miR-17-5p	HMGB1, COX7B, LSM3, MRPL40, RPL17, RPL7, RPS15A	7
9	hsa-miR-92b-3p	RPL9, MRPS23, PIN4, RPL23, RPS3A, TPT1, UHRF1BP1	7
10	hsa-miR-320a	HMGB1, RPL27, RPL9, RPS17, RPS17, SNRPG	6
11	hsa-let-7a-5p	RPL9, RPS15A, RPS24, RPS3A, RWDD1	5
12	hsa-let-7e-5p	CWC15, HMGB1, RWDD1, SUB1, UHRF1BP1	5
13	hsa-miR-106b-5p	HMGB1, COMMD6, LSM3, RPL17, RPL7	5
14	hsa-miR-193b-3p	COX7C, HMGB1, MRPL32, RPL26, RPL9	5
15	hsa-miR-20a-5p	HMGB1, LSM3, MRPL13, RPL17, RPL31	5
16	hsa-miR-25-3p	RPL9, RPL23, RPL26, RPS3A, UHRF1BP1	5
17	hsa-miR-373-3p	HMGB1, COX6C, HSPA14, HSPA14, LSM3	5
18	hsa-miR-455-3p	IDE, MRPS23, PHF5A, RPL41, RPS15A	5
19	hsa-miR-548ae-3p	HSPA14, HSPA14, HINT1, HMGB1, SUB1	5
20	hsa-miR-548ah-3p	HSPA14, HSPA14, HINT1, HMGB1, SUB1	5
21	hsa-miR-548aj-3p	HSPA14, HSPA14, HINT1, HMGB1, SUB1	5
22	hsa-miR-548am-3p	HSPA14, HSPA14, HINT1, HMGB1, SUB1	5
23	hsa-miR-548aq-3p	HSPA14, HSPA14, HINT1, HMGB1, SUB1	5
24	hsa-miR-548j-3p	HSPA14, HSPA14, HINT1, HMGB1, SUB1	5
25	hsa-miR-548x-3p	HSPA14, HSPA14, HINT1, HMGB1, SUB1	5
26	hsa-miR-6849-3p	DCUN1D5, RPL22L1, RPL23, RPS15A, TXNL1	5
27	hsa-miR-7-5p	IDE, LSM3, POLE4, RPS3A, RWDD1	5
28	hsa-miR-877-3p	HMGB1, IDE, RPL36A, RWDD1, TPRKB	5
29	hsa-miR-93-5p	HMGB1, LSM3, RPL17, RPL27, RPL9	5
30	hsa-miR-1236-3p	HMGB1, IDE, MRPS23, RPAP2	4
31	hsa-miR-1304-3p	HMGB1, IDE, RPL34, TXNL1	4
32	hsa-miR-149-5p	DCUN1D5, EEF1B2, EEF1B2, RPL34	4
33	hsa-miR-15b-5p	MRPL40, POLE4, RPS3A, SUPT3H	4
34	hsa-miR-183-5p	HINT1, RPAP2, RPL23, RPS15A	4
35	hsa-miR-186-5p	RPL27, RPL9, RPS7, ZC3H15	4
36	hsa-miR-192-5p	DCUN1D5, MRPL13, RPAP2, UHRF1BP1	4
37	hsa-miR-222-3p	HSPA14, HSPA14, RPS17, RPS17	4
38	hsa-miR-24-3p	HINT1, MRPL40, RPS7, ZC3H15	4
39	hsa-miR-26a-5p	EEF1B2, EEF1B2, RPS24, TXNL1	4
40	hsa-miR-27b-3p	HINT1, RPS15A, RPS24, TPT1	4
41	hsa-miR-378a-3p	TXNL1, EEF1B2, EEF1B2, RPS7	4
42	hsa-miR-3926	TXNL1, DCUN1D5, RPL22L1, TPT1	4
43	hsa-miR-4284	HINT1, HMGB1, RPL34, ZC3H15	4
44	hsa-miR-4459	IDE, LSM3, MRPS23, RPL22L1	4
45	hsa-miR-505-3p	RPL9, SUB1, TAF9, TAF9	4
46	hsa-miR-548s	TXNL1, DCUN1D5, RPL22L1, UQCRB	4
47	hsa-miR-5692a	RPL7, RPS17, RPS17, SUB1	4
48	hsa-miR-6499-3p	IDE, MRPS23, PHF5A, ZC3H15	4
49	hsa-miR-652-3p	HMGB1, RPL26, RPL27, UHRF1BP1	4
50	hsa-miR-6807-5p	HMGB1, IDE, LSM3, RPL23	4
51	hsa-miR-6809-3p	LSM3, RPAP2, RWDD1, UQCRB	4
52	hsa-miR-6817-3p	IDE, MRPS23, RPS15A, RWDD1	4
53	hsa-miR-6890-3p	HMGB1, IDE, RPL34, TXNL1	4
54	hsa-miR-7110-3p	MRPS23, RPL34, RPS15A, RWDD1	4
55	hsa-miR-122-5p	MRPS23, RPS15A, ZC3H15	3
56	hsa-miR-125b-5p	COX7C, RPS3A, RPS7	3
57	hsa-miR-1260b	PHF5A, RPL36A, RPS7	3
58	hsa-miR-128-3p	RPS24, HINT1, LSM3	3
59	hsa-miR-1307-3p	HMGB1, MRPS23, RPL34	3
60	hsa-miR-130b-5p	RWDD1, TXNL1, UQCRB	3
61	hsa-miR-148a-3p	HMGB1, RPS17, RPS17	3
62	hsa-miR-181b-5p	HMGB1, MRPS23, RPS7	3
63	hsa-miR-1827	HINT1, RPAP2, RPS15A	3
64	hsa-miR-18a-3p	HMGB1, RPL26, RPL31	3
65	hsa-miR-18a-5p	COX7B, MRPL35, RPL9	3
66	hsa-miR-20b-5p	HMGB1, LSM3, RPL17	3
67	hsa-miR-21-5p	RPS7, UQCRB, HMGB1	3
68	hsa-miR-215-5p	DCUN1D5, MRPL13, RPAP2	3
69	hsa-miR-2467-3p	HINT1, RPL41, UQCRB	3
70	hsa-miR-27a-3p	HINT1, RPS24, TPT1	3
71	hsa-miR-302a-3p	HMGB1, COX6C, LSM3	3
72	hsa-miR-302b-3p	HMGB1, COX6C, LSM3	3
73	hsa-miR-302c-3p	HMGB1, COX6C, LSM3	3
74	hsa-miR-302d-3p	HMGB1, COX6C, LSM3	3
75	hsa-miR-302e	HMGB1, COX6C, LSM3	3
76	hsa-miR-3065-5p	IDE, RPS15A, SUB1	3
77	hsa-miR-30a-5p	UHRF1BP1, RPS17, RPS17	3
78	hsa-miR-30d-5p	UHRF1BP1, RPS17, RPS17	3
79	hsa-miR-3135b	MRPS23, RPS15A, ZC3H15	3
80	hsa-miR-3152-3p	DCUN1D5, HMGB1, RPS24	3
81	hsa-miR-3187-3p	TXNL1, PHF5A, UQCRB	3
82	hsa-miR-3190-5p	LSM3, DCUN1D5, RPL22L1	3
83	hsa-miR-3192-5p	HINT1, MRPS23, PHF5A	3
84	hsa-miR-32-5p	RPL9, RPL23, UHRF1BP1	3
85	hsa-miR-324-3p	COX7C, HMGB1, RPL31	3
86	hsa-miR-324-5p	PSMA4, RPL27, RPL41	3
87	hsa-miR-331-3p	COX7C, RPL34, RPL36A	3
88	hsa-miR-342-3p	RPAP2, RPL26, RPS3A	3
89	hsa-miR-34a-5p	HMGB1, RPS7, UHRF1BP1	3
90	hsa-miR-3614-5p	TPT1, DCUN1D5, RPL22L1	3
91	hsa-miR-363-3p	RPL9, RPL23, UHRF1BP1	3
92	hsa-miR-3653-5p	TXNL1, HMGB1, IDE	3
93	hsa-miR-3658	COX6C, COX7B, DCUN1D5	3
94	hsa-miR-367-3p	RPL9, RPL23, UHRF1BP1	3
95	hsa-miR-3672	RPL41, DCUN1D5, MRPS23	3
96	hsa-miR-372-3p	HMGB1, COX6C, LSM3	3
97	hsa-miR-378a-5p	TXNL1, IDE, UQCRB	3
98	hsa-miR-421	RPL26L1, TAF9, TAF9	3
99	hsa-miR-4433a-3p	DCUN1D5, LSM3, RPL22L1	3
100	hsa-miR-4433a-5p	RPL41, RPS17, RPS17	3
101	hsa-miR-4436b-3p	DCUN1D5, RPL41, RPS24	3
102	hsa-miR-452-3p	SUB1, HMGB1, TXNL1	3
103	hsa-miR-4632-5p	DCUN1D5, RPL41, RPS24	3
104	hsa-miR-4638-5p	HMGB1, MRPS23, RPL34	3
105	hsa-miR-4701-5p	TXNL1, RPS24, UQCRB	3
106	hsa-miR-4753-3p	RPAP2, RWDD1, UQCRB	3
107	hsa-miR-4757-5p	HMGB1, IDE, RPL41	3
108	hsa-miR-4772-3p	HMGB1, IDE, TXNL1	3
109	hsa-miR-504-3p	MRPS23, RPS15A, ZC3H15	3
110	hsa-miR-519d-3p	HMGB1, LSM3, RPL17	3
111	hsa-miR-520a-3p	HMGB1, COX6C, LSM3	3
112	hsa-miR-520b	HMGB1, COX6C, LSM3	3
113	hsa-miR-520c-3p	HMGB1, COX6C, LSM3	3
114	hsa-miR-520d-3p	HMGB1, COX6C, LSM3	3
115	hsa-miR-520e	HMGB1, COX6C, LSM3	3
116	hsa-miR-520g-3p	HMGB1, LSM3, RPS15A	3
117	hsa-miR-520h	HMGB1, LSM3, RPS15A	3
118	hsa-miR-5582-3p	HSPA14, HSPA14, SUB1	3
119	hsa-miR-5693	RPS24, MRPS23, ZC3H15	3
120	hsa-miR-588	TXNL1, RPS24, UQCRB	3
121	hsa-miR-627-3p	COMMD3, TPRKB, UQCRB	3
122	hsa-miR-6504-3p	LSM3, RPL23, RPS15A	3
123	hsa-miR-6512-3p	RPL23, RPS15A, TXNL1	3
124	hsa-miR-6515-3p	HMGB1, MRPS23, RPAP2	3
125	hsa-miR-6516-5p	IDE, MRPS23, PHF5A	3
126	hsa-miR-661	IDE, RPL23, RPS15A	3
127	hsa-miR-6720-5p	RPL23, RPS15A, TXNL1	3
128	hsa-miR-6735-5p	DCUN1D5, RPL41, RPS24	3
129	hsa-miR-6736-3p	IDE, RPS15A, TXNL1	3
130	hsa-miR-6744-3p	HMGB1, IDE, RPL41	3
131	hsa-miR-6787-3p	IDE, RPS15A, TXNL1	3
132	hsa-miR-6790-3p	TXNL1, DCUN1D5, HMGB1	3
133	hsa-miR-6821-3p	TXNL1, DCUN1D5, HMGB1	3
134	hsa-miR-6840-3p	IDE, RPL34, TPT1	3
135	hsa-miR-6864-3p	RPL41, DCUN1D5, MRPS23	3
136	hsa-miR-6873-3p	MRPS23, RPS15A, RWDD1	3
137	hsa-miR-6878-3p	HMGB1, IDE, RPL41	3
138	hsa-miR-6879-5p	DCUN1D5, RPL41, RPS24	3
139	hsa-miR-766-3p	RPL23, RPL27, RPS15A	3
140	hsa-miR-7843-5p	DCUN1D5, RPL41, RPS24	3
141	hsa-miR-7977	HSPA14, HSPA14, RPAP2	3
142	hsa-miR-942-5p	RPAP2, RWDD1, UQCRB	3
143	hsa-let-7c-5p	RPS24, RWDD1	2
144	hsa-let-7d-5p	RPL31, RWDD1	2
145	hsa-let-7g-5p	HMGB1, RWDD1	2
146	hsa-miR-106a-3p	HMGB1, RPS15A	2
147	hsa-miR-106a-5p	HMGB1, LSM3	2
148	hsa-miR-107	RPL27, RPS24	2
149	hsa-miR-10a-5p	COX7B, RPS15A	2
150	hsa-miR-1200	HMGB1, UQCRB	2
151	hsa-miR-122-3p	HMGB1, RPL34	2
152	hsa-miR-124-3p	DCUN1D5, RPL23	2
153	hsa-miR-1247-3p	HMGB1, TXNL1	2
154	hsa-miR-1257	MRPS23, RPS7	2
155	hsa-miR-1273e	MRPS23, UQCRB	2
156	hsa-miR-1273h-5p	HINT1, MRPS23	2
157	hsa-miR-1277-5p	RPS15A, RPS7	2
158	hsa-miR-1285-3p	RPL23, RPS15A	2
159	hsa-miR-129-5p	HMGB1, MRPS23	2
160	hsa-miR-1306-5p	HINT1, RPL34	2
161	hsa-miR-130a-3p	RPS15A, UQCRB	2
162	hsa-miR-130b-3p	RPS15A, UQCRB	2
163	hsa-miR-141-5p	HMGB1, TXNL1	2
164	hsa-miR-143-5p	MRPS23, ZC3H15	2
165	hsa-miR-149-3p	HINT1, MRPS23	2
166	hsa-miR-15a-5p	MRPL40, POLE4	2
167	hsa-miR-185-3p	HSPA14, HSPA14	2
168	hsa-miR-18b-5p	COX7B, MRPL35	2
169	hsa-miR-190a-3p	HSPA14, HSPA14	2
170	hsa-miR-1915-3p	RPL34, TPT1	2
171	hsa-miR-193a-5p	RPL41, MRPS23	2
172	hsa-miR-195-5p	MRPL40, POLE4	2
173	hsa-miR-196a-5p	LSM3, MRPL35	2
174	hsa-miR-19b-3p	MRPL32, RPAP2	2
175	hsa-miR-203b-3p	IDE, RPS15A	2
176	hsa-miR-205-5p	HMGB1, TXNL1	2
177	hsa-miR-214-5p	HSPA14, HSPA14	2
178	hsa-miR-216a-3p	RPS24, HINT1	2
179	hsa-miR-218-5p	HMGB1, MRPL13	2
180	hsa-miR-221-3p	RPS24, RPS7	2
181	hsa-miR-2276-3p	IDE, RPL34	2
182	hsa-miR-301a-3p	RPS15A, UQCRB	2
183	hsa-miR-301b-3p	RPS15A, UQCRB	2
184	hsa-miR-30b-3p	HINT1, MRPS23	2
185	hsa-miR-30c-5p	UHRF1BP1, RPL39	2
186	hsa-miR-30e-5p	UHRF1BP1, RPS7	2
187	hsa-miR-3122	HINT1, RPAP2	2
188	hsa-miR-3151-5p	HSPA14, HSPA14	2
189	hsa-miR-3157-5p	MRPS23, TXNL1	2
190	hsa-miR-3163	HSPA14, HSPA14	2
191	hsa-miR-3174	MRPS23, HMGB1	2
192	hsa-miR-3176	LSM3, IDE	2
193	hsa-miR-3187-5p	RPL23, RPS15A	2
194	hsa-miR-3200-3p	RPL23, TPT1	2
195	hsa-miR-320e	TXNL1, MRPS23	2
196	hsa-miR-323b-5p	RPL41, UHRF1BP1	2
197	hsa-miR-328-3p	HMGB1, RPL36A	2
198	hsa-miR-338-3p	MRPS23, RPL41	2
199	hsa-miR-3616-3p	DCUN1D5, RPS24	2
200	hsa-miR-3652	RPS15A, ZC3H15	2
201	hsa-miR-3653-3p	COX6C, COX7B	2
202	hsa-miR-3659	SUB1, TXNL1	2
203	hsa-miR-3663-5p	IDE, UQCRB	2
204	hsa-miR-3666	RPS15A, UQCRB	2
205	hsa-miR-3677-5p	RPS24, HMGB1	2
206	hsa-miR-3681-3p	RPS24, HINT1	2
207	hsa-miR-3689a-3p	HINT1, MRPS23	2
208	hsa-miR-3689b-3p	HINT1, MRPS23	2
209	hsa-miR-3689c	HINT1, MRPS23	2
210	hsa-miR-369-3p	RPS17, RPS17	2
211	hsa-miR-371a-5p	TXNL1, UQCRB	2
212	hsa-miR-371b-5p	TXNL1, UQCRB	2
213	hsa-miR-373-5p	TXNL1, UQCRB	2
214	hsa-miR-374c-5p	RPS17, RPS17	2
215	hsa-miR-377-5p	MRPS23, PHF5A	2
216	hsa-miR-378c	TXNL1, RPS7	2
217	hsa-miR-383-3p	HSPA14, HSPA14	2
218	hsa-miR-3913-5p	HINT1, RPAP2	2
219	hsa-miR-3922-3p	LSM3, IDE	2
220	hsa-miR-3924	HINT1, RPS15A	2
221	hsa-miR-410-3p	HSPA14, HSPA14	2
222	hsa-miR-410-5p	RPL41, UHRF1BP1	2
223	hsa-miR-411-5p	UQCRB, RWDD1	2
224	hsa-miR-422a	TXNL1, RPS7	2
225	hsa-miR-423-3p	RPL26, UQCRB	2
226	hsa-miR-4257	RPL41, HINT1	2
227	hsa-miR-4275	UHRF1BP1, HMGB1	2
228	hsa-miR-4282	HINT1, UHRF1BP1	2
229	hsa-miR-4283	HSPA14, HSPA14	2
230	hsa-miR-4295	RPS15A, UQCRB	2
231	hsa-miR-4330	RPL41, RPS15A	2
232	hsa-miR-4424	HMGB1, UQCRB	2
233	hsa-miR-4430	RPS15A, ZC3H15	2
234	hsa-miR-4433b-3p	HMGB1, LSM3	2
235	hsa-miR-4433b-5p	RPS17, RPS17	2
236	hsa-miR-4435	TXNL1, UQCRB	2
237	hsa-miR-4447	HSPA14, HSPA14	2
238	hsa-miR-4451	RPL7, RPS24	2
239	hsa-miR-4472	HSPA14, HSPA14	2
240	hsa-miR-4477a	RPL7, RPS24	2
241	hsa-miR-4489	HSPA14, HSPA14	2
242	hsa-miR-450a-1-3p	HINT1, RPAP2	2
243	hsa-miR-450b-5p	HMGB1, RWDD1	2
244	hsa-miR-4511	COX6C, MRPS23	2
245	hsa-miR-4524a-3p	RPL41, MRPS23	2
246	hsa-miR-4532	HMGB1, TXNL1	2
247	hsa-miR-454-3p	RPS15A, UQCRB	2
248	hsa-miR-4633-5p	HSPA14, HSPA14	2
249	hsa-miR-4635	HINT1, IDE	2
250	hsa-miR-4646-3p	RPS17, RPS17	2
251	hsa-miR-4680-5p	IDE, RPS15A	2
252	hsa-miR-4687-3p	RPS17, RPS17	2
253	hsa-miR-4716-5p	RPL41, UQCRB	2
254	hsa-miR-4726-3p	RPL34, TPT1	2
255	hsa-miR-4728-5p	HINT1, MRPS23	2
256	hsa-miR-4731-5p	HMGB1, LSM3	2
257	hsa-miR-4755-3p	IDE, UQCRB	2
258	hsa-miR-4768-3p	LSM3, RPL22L1	2
259	hsa-miR-4768-5p	LSM3, RWDD1	2
260	hsa-miR-4795-3p	RPL41, HINT1	2
261	hsa-miR-483-3p	DCUN1D5, RPS24	2
262	hsa-miR-484	RPS24, RPS27L	2
263	hsa-miR-490-3p	HINT1, MRPS23	2
264	hsa-miR-491-5p	HSPA14, HSPA14	2
265	hsa-miR-494-5p	RPL41, UHRF1BP1	2
266	hsa-miR-5003-3p	RPS7, TPRKB	2
267	hsa-miR-503-5p	MRPS23, RPL23	2
268	hsa-miR-5095	LSM3, RPL23	2
269	hsa-miR-5096	RPAP2, UQCRB	2
270	hsa-miR-512-3p	HMGB1, LSM3	2
271	hsa-miR-5189-5p	RPL23, RPS15A	2
272	hsa-miR-520d-5p	MRPL35, SUB1	2
273	hsa-miR-524-5p	MRPL35, SUB1	2
274	hsa-miR-526b-3p	HMGB1, LSM3	2
275	hsa-miR-532-5p	HSPA14, HSPA14	2
276	hsa-miR-544a	RPL41, TPT1	2
277	hsa-miR-548ag	EEF1B2, EEF1B2	2
278	hsa-miR-548ai	EEF1B2, EEF1B2	2
279	hsa-miR-548ba	EEF1B2, EEF1B2	2
280	hsa-miR-548l	RPS15A, SUB1	2
281	hsa-miR-548m	EEF1B2, EEF1B2	2
282	hsa-miR-548n	RPAP2, SUB1	2
283	hsa-miR-552-3p	RPL23, SUB1	2
284	hsa-miR-5586-3p	MRPS23, RPAP2	2
285	hsa-miR-569	TXNL1, UQCRB	2
286	hsa-miR-5698	MRPS23, ZC3H15	2
287	hsa-miR-570-5p	EEF1B2, EEF1B2	2
288	hsa-miR-5700	SUB1, TPRKB	2
289	hsa-miR-574-5p	MRPS23, SUB1	2
290	hsa-miR-593-3p	MRPS23, RPS15A	2
291	hsa-miR-6077	RPL41, LSM3	2
292	hsa-miR-6083	HSPA14, HSPA14	2
293	hsa-miR-6086	MRPS23, PHF5A	2
294	hsa-miR-6087	IDE, MRPS23	2
295	hsa-miR-6089	TPT1, RPAP2	2
296	hsa-miR-612	RPL23, RPS15A	2
297	hsa-miR-6131	IDE, UQCRB	2
298	hsa-miR-616-5p	TXNL1, UQCRB	2
299	hsa-miR-619-5p	HMGB1, PHF5A	2
300	hsa-miR-6500-3p	TPT1, RPL22L1	2
301	hsa-miR-6506-5p	HMGB1, PHF5A	2
302	hsa-miR-6513-5p	HINT1, RPAP2	2
303	hsa-miR-6514-3p	HSPA14, HSPA14	2
304	hsa-miR-655-3p	RPS17, RPS17	2
305	hsa-miR-664a-3p	SUB1, TXNL1	2
306	hsa-miR-6721-5p	DCUN1D5, RPS24	2
307	hsa-miR-6741-3p	HMGB1, RPL34	2
308	hsa-miR-6742-5p	HSPA14, HSPA14	2
309	hsa-miR-675-3p	HINT1, LSM3	2
310	hsa-miR-6755-3p	RPS17, RPS17	2
311	hsa-miR-6764-5p	RPL34, TPT1	2
312	hsa-miR-6778-3p	HMGB1, TXNL1	2
313	hsa-miR-6779-5p	HINT1, MRPS23	2
314	hsa-miR-6780a-5p	HINT1, MRPS23	2
315	hsa-miR-6785-5p	HINT1, MRPS23	2
316	hsa-miR-6791-3p	HMGB1, TXNL1	2
317	hsa-miR-6795-3p	TPT1, TXNL1	2
318	hsa-miR-6799-5p	HINT1, MRPS23	2
319	hsa-miR-6811-3p	HSPA14, HSPA14	2
320	hsa-miR-6818-3p	MRPS23, RPS15A	2
321	hsa-miR-6826-3p	TPT1, TXNL1	2
322	hsa-miR-6829-3p	HMGB1, TXNL1	2
323	hsa-miR-6831-5p	MRPS23, RPS24	2
324	hsa-miR-6833-3p	LSM3, RWDD1	2
325	hsa-miR-6860	RPL23, RPS15A	2
326	hsa-miR-6872-3p	IDE, RPL23	2
327	hsa-miR-6883-5p	HINT1, MRPS23	2
328	hsa-miR-6887-3p	TPT1, TXNL1	2
329	hsa-miR-6891-3p	HMGB1, TXNL1	2
330	hsa-miR-6895-3p	MRPS23, RPS15A	2
331	hsa-miR-7106-5p	HINT1, MRPS23	2
332	hsa-miR-7151-3p	LSM3, RPL23	2
333	hsa-miR-7158-3p	IDE, RPS15A	2
334	hsa-miR-760	RPL34, RPL36A	2
335	hsa-miR-7851-3p	HINT1, MRPS23	2
336	hsa-miR-8055	MRPS23, SUB1	2
337	hsa-miR-8057	RPL34, ZC3H15	2
338	hsa-miR-939-3p	RPL23, RPS15A	2
339	hsa-miR-944	HINT1, LSM3	2
340	hsa-miR-95-5p	COMMD6, MRPL35	2
341	hsa-miR-98-5p	FKBP3, RWDD1	2
342	hsa-let-7a-2-3p	HMGB1	1
343	hsa-let-7a-3p	MRPL35	1
344	hsa-let-7b-3p	MRPL35	1
345	hsa-let-7f-1-3p	MRPL35	1
346	hsa-let-7f-2-3p	MRPL35	1
347	hsa-let-7f-5p	RWDD1	1
348	hsa-let-7g-3p	HMGB1	1
349	hsa-let-7i-5p	RWDD1	1
350	hsa-miR-1-3p	POLR2K	1
351	hsa-miR-1-5p	IDE	1
352	hsa-miR-100-3p	TPT1	1
353	hsa-miR-101-3p	SUB1	1
354	hsa-miR-103a-3p	RPS24	1
355	hsa-miR-10a-3p	COMMD3	1
356	hsa-miR-10b-3p	RPS24	1
357	hsa-miR-10b-5p	RPS15A	1
358	hsa-miR-1179	HMGB1	1
359	hsa-miR-1183	HMGB1	1
360	hsa-miR-1185-1-3p	MRPL35	1
361	hsa-miR-1185-2-3p	MRPL35	1
362	hsa-miR-1202	MRPS23	1
363	hsa-miR-1206	RPAP2	1
364	hsa-miR-1224-3p	HINT1	1
365	hsa-miR-1226-3p	RPL36A	1
366	hsa-miR-1226-5p	DCUN1D5	1
367	hsa-miR-1228-3p	RPL23	1
368	hsa-miR-1231	LSM3	1
369	hsa-miR-1237-3p	HMGB1	1
370	hsa-miR-1238-5p	SUB1	1
371	hsa-miR-124-5p	MRPL35	1
372	hsa-miR-1244	UQCRB	1
373	hsa-miR-1245a	TXNL1	1
374	hsa-miR-1245b-5p	TPT1	1
375	hsa-miR-1248	HMGB1	1
376	hsa-miR-1251-3p	RWDD1	1
377	hsa-miR-1252-5p	UHRF1BP1	1
378	hsa-miR-1254	IDE	1
379	hsa-miR-1256	RPL41	1
380	hsa-miR-125a-5p	RPL9	1
381	hsa-miR-125b-2-3p	RPL9	1
382	hsa-miR-1266-5p	RPS15A	1
383	hsa-miR-1273g-3p	UHRF1BP1	1
384	hsa-miR-1278	RPS7	1
385	hsa-miR-1281	HMGB1	1
386	hsa-miR-1285-5p	RPAP2	1
387	hsa-miR-1298-5p	COMMD6	1
388	hsa-miR-1301-3p	RPS24	1
389	hsa-miR-1301-5p	RPL41	1
390	hsa-miR-1304-5p	TPT1	1
391	hsa-miR-132-3p	RPL7	1
392	hsa-miR-137	RPL9	1
393	hsa-miR-140-3p	RPS24	1
394	hsa-miR-142-3p	HMGB1	1
395	hsa-miR-145-3p	RPS24	1
396	hsa-miR-146a-3p	TXNL1	1
397	hsa-miR-146b-3p	COX6C	1
398	hsa-miR-148a-5p	RPL41	1
399	hsa-miR-148b-3p	HMGB1	1
400	hsa-miR-150-5p	HMGB1	1
401	hsa-miR-153-3p	HMGB1	1
402	hsa-miR-1537-5p	PHF5A	1
403	hsa-miR-16-1-3p	UQCRB	1
404	hsa-miR-16-2-3p	SUB1	1
405	hsa-miR-17-3p	RPL36A	1
406	hsa-miR-181d-5p	HMGB1	1
407	hsa-miR-186-3p	HMGB1	1
408	hsa-miR-188-3p	RPL41	1
409	hsa-miR-1908-5p	IDE	1
410	hsa-miR-191-3p	HMGB1	1
411	hsa-miR-1910-3p	HINT1	1
412	hsa-miR-1911-3p	HMGB1	1
413	hsa-miR-1913	HMGB1	1
414	hsa-miR-1914-5p	RPL41	1
415	hsa-miR-193a-3p	HMGB1	1
416	hsa-miR-194-3p	MRPS23	1
417	hsa-miR-195-3p	SUB1	1
418	hsa-miR-196a-3p	RPS15A	1
419	hsa-miR-197-3p	UQCRB	1
420	hsa-miR-1976	HMGB1	1
421	hsa-miR-198	RPL41	1
422	hsa-miR-19a-3p	RPAP2	1
423	hsa-miR-200a-3p	HMGB1	1
424	hsa-miR-200a-5p	SUB1	1
425	hsa-miR-200b-3p	UHRF1BP1	1
426	hsa-miR-200b-5p	SUB1	1
427	hsa-miR-200c-3p	UHRF1BP1	1
428	hsa-miR-202-3p	RWDD1	1
429	hsa-miR-202-5p	PHF5A	1
430	hsa-miR-204-3p	PHF5A	1
431	hsa-miR-205-3p	RPL7	1
432	hsa-miR-208a-5p	RWDD1	1
433	hsa-miR-208b-5p	RWDD1	1
434	hsa-miR-20a-3p	COX6C	1
435	hsa-miR-20b-3p	PHF5A	1
436	hsa-miR-21-3p	UHRF1BP1	1
437	hsa-miR-2116-5p	RPS24	1
438	hsa-miR-212-5p	HMGB1	1
439	hsa-miR-216a-5p	RPS15A	1
440	hsa-miR-216b-5p	HINT1	1
441	hsa-miR-218-2-3p	RPL41	1
442	hsa-miR-219a-1-3p	HMGB1	1
443	hsa-miR-22-3p	HMGB1	1
444	hsa-miR-22-5p	RPS24	1
445	hsa-miR-2276-5p	TXNL1	1
446	hsa-miR-2278	RPL7	1
447	hsa-miR-2355-5p	RPL41	1
448	hsa-miR-25-5p	MRPS23	1
449	hsa-miR-2681-3p	RPL7	1
450	hsa-miR-2682-3p	IDE	1
451	hsa-miR-28-3p	UHRF1BP1	1
452	hsa-miR-299-5p	DCUN1D5	1
453	hsa-miR-29b-3p	TPT1	1
454	hsa-miR-302b-5p	HMGB1	1
455	hsa-miR-302d-5p	HMGB1	1
456	hsa-miR-3065-3p	RPS24	1
457	hsa-miR-30b-5p	UHRF1BP1	1
458	hsa-miR-30c-1-3p	HINT1	1
459	hsa-miR-30c-2-3p	HINT1	1
460	hsa-miR-31-5p	RPS7	1
461	hsa-miR-3116	IDE	1
462	hsa-miR-3119	RPS15A	1
463	hsa-miR-3124-3p	UQCRB	1
464	hsa-miR-3125	RPS24	1
465	hsa-miR-3128	RPL41	1
466	hsa-miR-3136-3p	LSM3	1
467	hsa-miR-3142	TPT1	1
468	hsa-miR-3144-3p	MRPL35	1
469	hsa-miR-3146	COX6C	1
470	hsa-miR-3149	DCUN1D5	1
471	hsa-miR-3156-5p	TXNL1	1
472	hsa-miR-3160-3p	PHF5A	1
473	hsa-miR-3162-3p	RPAP2	1
474	hsa-miR-3168	RPL41	1
475	hsa-miR-3173-3p	RPS15A	1
476	hsa-miR-3173-5p	COX6C	1
477	hsa-miR-3177-5p	HMGB1	1
478	hsa-miR-3190-3p	LSM3	1
479	hsa-miR-3194-3p	MRPS23	1
480	hsa-miR-3194-5p	MRPS23	1
481	hsa-miR-323b-3p	UHRF1BP1	1
482	hsa-miR-329-5p	SUB1	1
483	hsa-miR-335-3p	COMMD6	1
484	hsa-miR-335-5p	RPL23	1
485	hsa-miR-339-5p	RPS15A	1
486	hsa-miR-33a-3p	RPS24	1
487	hsa-miR-34b-3p	RWDD1	1
488	hsa-miR-3529-3p	IDE	1
489	hsa-miR-3529-5p	RPL7	1
490	hsa-miR-3591-3p	UHRF1BP1	1
491	hsa-miR-3606-3p	UHRF1BP1	1
492	hsa-miR-3609	RPS15A	1
493	hsa-miR-3612	HINT1	1
494	hsa-miR-3613-3p	HINT1	1
495	hsa-miR-3617-5p	IDE	1
496	hsa-miR-3622a-3p	RPL7	1
497	hsa-miR-3622b-3p	RPL7	1
498	hsa-miR-3622b-5p	ZC3H15	1
499	hsa-miR-3655	RPAP2	1
500	hsa-miR-3664-3p	RPS15A	1
501	hsa-miR-3665	LSM3	1
502	hsa-miR-3668	RWDD1	1
503	hsa-miR-3678-3p	UQCRB	1
504	hsa-miR-3680-3p	HMGB1	1
505	hsa-miR-370-5p	HINT1	1
506	hsa-miR-371b-3p	COX6C	1
507	hsa-miR-372-5p	UQCRB	1
508	hsa-miR-374b-5p	TPT1	1
509	hsa-miR-374c-3p	HMGB1	1
510	hsa-miR-375	SUB1	1
511	hsa-miR-377-3p	RPAP2	1
512	hsa-miR-378b	TXNL1	1
513	hsa-miR-378d	TXNL1	1
514	hsa-miR-378e	TXNL1	1
515	hsa-miR-378f	TXNL1	1
516	hsa-miR-378h	TXNL1	1
517	hsa-miR-378i	TXNL1	1
518	hsa-miR-379-5p	RPL7	1
519	hsa-miR-382-3p	COX6C	1
520	hsa-miR-382-5p	RPAP2	1
521	hsa-miR-383-5p	RPL41	1
522	hsa-miR-3910	DCUN1D5	1
523	hsa-miR-3916	RPS24	1
524	hsa-miR-3927-3p	RPS24	1
525	hsa-miR-3934-5p	RPL23	1
526	hsa-miR-3945	RPL41	1
527	hsa-miR-3972	MRPS23	1
528	hsa-miR-3973	RPS24	1
529	hsa-miR-409-3p	RPS24	1
530	hsa-miR-423-5p	RPS15A	1
531	hsa-miR-4252	HMGB1	1
532	hsa-miR-4253	RPL41	1
533	hsa-miR-4268	RPL41	1
534	hsa-miR-4279	TXNL1	1
535	hsa-miR-4285	RPL41	1
536	hsa-miR-429	UHRF1BP1	1
537	hsa-miR-4297	PHF5A	1
538	hsa-miR-4299	TXNL1	1
539	hsa-miR-4305	RPL41	1
540	hsa-miR-431-5p	MRPS23	1
541	hsa-miR-4310	COX7B	1
542	hsa-miR-4314	PHF5A	1
543	hsa-miR-4317	RPS24	1
544	hsa-miR-4318	RPS7	1
545	hsa-miR-4324	HMGB1	1
546	hsa-miR-4325	RPL23	1
547	hsa-miR-4421	RPS15A	1
548	hsa-miR-4423-5p	COMMD6	1
549	hsa-miR-4426	MRPS23	1
550	hsa-miR-4427	MRPL35	1
551	hsa-miR-4428	RPS15A	1
552	hsa-miR-4434	UHRF1BP1	1
553	hsa-miR-4436a	HMGB1	1
554	hsa-miR-4436b-5p	RPAP2	1
555	hsa-miR-4438	LSM3	1
556	hsa-miR-4448	RPL41	1
557	hsa-miR-4456	TXNL1	1
558	hsa-miR-4457	RPL9	1
559	hsa-miR-4458	RWDD1	1
560	hsa-miR-4460	HMGB1	1
561	hsa-miR-4461	RPL41	1
562	hsa-miR-4473	UQCRB	1
563	hsa-miR-4474-5p	RWDD1	1
564	hsa-miR-4482-3p	TPRKB	1
565	hsa-miR-4485-5p	HMGB1	1
566	hsa-miR-4487	PHF5A	1
567	hsa-miR-4495	SUB1	1
568	hsa-miR-449c-3p	COX6C	1
569	hsa-miR-4500	RWDD1	1
570	hsa-miR-4509	HMGB1	1
571	hsa-miR-4516	UHRF1BP1	1
572	hsa-miR-4518	RPS15A	1
573	hsa-miR-451b	RPS24	1
574	hsa-miR-452-5p	RPL7	1
575	hsa-miR-4524b-3p	RPL41	1
576	hsa-miR-4529-5p	PHF5A	1
577	hsa-miR-4531	UHRF1BP1	1
578	hsa-miR-4539	TXNL1	1
579	hsa-miR-4540	PHF5A	1
580	hsa-miR-455-5p	TXNL1	1
581	hsa-miR-4639-3p	RPAP2	1
582	hsa-miR-4640-5p	MRPS23	1
583	hsa-miR-4641	UQCRB	1
584	hsa-miR-4645-3p	RPL41	1
585	hsa-miR-4645-5p	HMGB1	1
586	hsa-miR-4646-5p	PHF5A	1
587	hsa-miR-4647	MRPS23	1
588	hsa-miR-4650-3p	RPL7	1
589	hsa-miR-4658	SUB1	1
590	hsa-miR-4659a-3p	UQCRB	1
591	hsa-miR-4659b-3p	UQCRB	1
592	hsa-miR-4662a-5p	RWDD1	1
593	hsa-miR-4662b	MRPS23	1
594	hsa-miR-4666a-5p	UHRF1BP1	1
595	hsa-miR-4668-3p	RPS24	1
596	hsa-miR-4668-5p	HMGB1	1
597	hsa-miR-4670-3p	RPL41	1
598	hsa-miR-4671-3p	UQCRB	1
599	hsa-miR-4673	HMGB1	1
600	hsa-miR-4676-3p	RPL7	1
601	hsa-miR-4676-5p	MRPS23	1
602	hsa-miR-4677-5p	RPS24	1
603	hsa-miR-4682	HMGB1	1
604	hsa-miR-4685-5p	RPL41	1
605	hsa-miR-4691-3p	MRPS23	1
606	hsa-miR-4691-5p	HMGB1	1
607	hsa-miR-4693-3p	UHRF1BP1	1
608	hsa-miR-4693-5p	RPS7	1
609	hsa-miR-4694-5p	RPS24	1
610	hsa-miR-4695-3p	IDE	1
611	hsa-miR-4698	LSM3	1
612	hsa-miR-4699-3p	HMGB1	1
613	hsa-miR-4705	RWDD1	1
614	hsa-miR-4707-3p	HMGB1	1
615	hsa-miR-4707-5p	LSM3	1
616	hsa-miR-4711-5p	RPL9	1
617	hsa-miR-4718	PHF5A	1
618	hsa-miR-4719	RPL41	1
619	hsa-miR-4720-5p	RPL41	1
620	hsa-miR-4722-3p	HMGB1	1
621	hsa-miR-4722-5p	DCUN1D5	1
622	hsa-miR-4726-5p	MRPS23	1
623	hsa-miR-4727-3p	HMGB1	1
624	hsa-miR-4729	RPL9	1
625	hsa-miR-4733-3p	HMGB1	1
626	hsa-miR-4733-5p	HINT1	1
627	hsa-miR-4735-3p	MRPL35	1
628	hsa-miR-4736	RPS24	1
629	hsa-miR-4738-3p	RPAP2	1
630	hsa-miR-4738-5p	RPAP2	1
631	hsa-miR-4742-5p	HMGB1	1
632	hsa-miR-4744	HMGB1	1
633	hsa-miR-4747-5p	PHF5A	1
634	hsa-miR-4751	RPL41	1
635	hsa-miR-4758-5p	SUB1	1
636	hsa-miR-4761-5p	RPL41	1
637	hsa-miR-4766-3p	RPS24	1
638	hsa-miR-4773	SUB1	1
639	hsa-miR-4775	RWDD1	1
640	hsa-miR-4777-5p	RPL41	1
641	hsa-miR-4778-3p	HMGB1	1
642	hsa-miR-4779	RPS24	1
643	hsa-miR-4781-3p	UQCRB	1
644	hsa-miR-4782-3p	RPL36A	1
645	hsa-miR-4786-5p	DCUN1D5	1
646	hsa-miR-4787-5p	IDE	1
647	hsa-miR-4789-3p	RPAP2	1
648	hsa-miR-4789-5p	MRPL35	1
649	hsa-miR-4793-5p	HMGB1	1
650	hsa-miR-4798-5p	HMGB1	1
651	hsa-miR-4799-3p	RPL41	1
652	hsa-miR-488-3p	RPS15A	1
653	hsa-miR-495-3p	MRPL35	1
654	hsa-miR-496	RPS15A	1
655	hsa-miR-4999-5p	PHF5A	1
656	hsa-miR-499a-3p	UQCRB	1
657	hsa-miR-499b-3p	UQCRB	1
658	hsa-miR-5000-3p	HMGB1	1
659	hsa-miR-5001-3p	TXNL1	1
660	hsa-miR-5008-5p	TPT1	1
661	hsa-miR-5011-5p	RPS7	1
662	hsa-miR-5047	RPS24	1
663	hsa-miR-507	HMGB1	1
664	hsa-miR-508-5p	RPL23	1
665	hsa-miR-5089-3p	SUB1	1
666	hsa-miR-5089-5p	HMGB1	1
667	hsa-miR-509-3p	UHRF1BP1	1
668	hsa-miR-510-3p	RPL22L1	1
669	hsa-miR-513a-3p	UHRF1BP1	1
670	hsa-miR-513a-5p	RPL41	1
671	hsa-miR-513b-3p	RPL41	1
672	hsa-miR-513b-5p	RPL9	1
673	hsa-miR-513c-3p	UHRF1BP1	1
674	hsa-miR-513c-5p	RPL34	1
675	hsa-miR-514b-5p	RPL34	1
676	hsa-miR-515-5p	RPAP2	1
677	hsa-miR-517-5p	RPL41	1
678	hsa-miR-5186	SUB1	1
679	hsa-miR-518d-5p	RPL41	1
680	hsa-miR-518e-5p	RPL41	1
681	hsa-miR-518f-5p	RPL41	1
682	hsa-miR-5193	HMGB1	1
683	hsa-miR-5196-3p	HMGB1	1
684	hsa-miR-5196-5p	PHF5A	1
685	hsa-miR-5197-5p	RPS15A	1
686	hsa-miR-519a-3p	COX6C	1
687	hsa-miR-519a-5p	RPL41	1
688	hsa-miR-519b-3p	COX6C	1
689	hsa-miR-519b-5p	RPL41	1
690	hsa-miR-519c-3p	COX6C	1
691	hsa-miR-519c-5p	RPL41	1
692	hsa-miR-519e-5p	RPAP2	1
693	hsa-miR-520c-5p	RPL41	1
694	hsa-miR-522-5p	RPL41	1
695	hsa-miR-523-5p	RPL41	1
696	hsa-miR-526a	RPL41	1
697	hsa-miR-526b-5p	HINT1	1
698	hsa-miR-539-5p	DCUN1D5	1
699	hsa-miR-544b	HMGB1	1
700	hsa-miR-548a-3p	HMGB1	1
701	hsa-miR-548ac	TXNL1	1
702	hsa-miR-548ah-5p	RPS15A	1
703	hsa-miR-548ar-3p	HMGB1	1
704	hsa-miR-548at-5p	MRPL35	1
705	hsa-miR-548av-3p	HMGB1	1
706	hsa-miR-548az-3p	HMGB1	1
707	hsa-miR-548az-5p	RPAP2	1
708	hsa-miR-548b-3p	COX6C	1
709	hsa-miR-548bb-3p	TXNL1	1
710	hsa-miR-548c-3p	RPS24	1
711	hsa-miR-548d-3p	TXNL1	1
712	hsa-miR-548e-3p	HMGB1	1
713	hsa-miR-548f-3p	HMGB1	1
714	hsa-miR-548h-3p	TXNL1	1
715	hsa-miR-548q	TXNL1	1
716	hsa-miR-548t-5p	RPAP2	1
717	hsa-miR-548u	HMGB1	1
718	hsa-miR-548z	TXNL1	1
719	hsa-miR-556-3p	MRPL35	1
720	hsa-miR-556-5p	RPL41	1
721	hsa-miR-557	HMGB1	1
722	hsa-miR-5579-3p	UQCRB	1
723	hsa-miR-558	PHF5A	1
724	hsa-miR-5580-3p	MRPL35	1
725	hsa-miR-5581-3p	RPL41	1
726	hsa-miR-5581-5p	PHF5A	1
727	hsa-miR-5586-5p	TXNL1	1
728	hsa-miR-5587-3p	LSM3	1
729	hsa-miR-5588-3p	RPL41	1
730	hsa-miR-5588-5p	RPL41	1
731	hsa-miR-5589-3p	SUB1	1
732	hsa-miR-5589-5p	HMGB1	1
733	hsa-miR-561-3p	MRPL35	1
734	hsa-miR-5680	RWDD1	1
735	hsa-miR-5688	MRPL35	1
736	hsa-miR-5689	MRPS23	1
737	hsa-miR-5690	RPL41	1
738	hsa-miR-5691	MRPS23	1
739	hsa-miR-5696	RPL9	1
740	hsa-miR-5697	RPL9	1
741	hsa-miR-5699-3p	RPS15A	1
742	hsa-miR-570-3p	SUB1	1
743	hsa-miR-5703	UHRF1BP1	1
744	hsa-miR-571	HMGB1	1
745	hsa-miR-572	IDE	1
746	hsa-miR-575	MRPS23	1
747	hsa-miR-578	HINT1	1
748	hsa-miR-584-5p	RPL41	1
749	hsa-miR-590-3p	RWDD1	1
750	hsa-miR-590-5p	UQCRB	1
751	hsa-miR-595	HMGB1	1
752	hsa-miR-600	SUB1	1
753	hsa-miR-603	UHRF1BP1	1
754	hsa-miR-6069	TPT1	1
755	hsa-miR-6071	RPL41	1
756	hsa-miR-6072	HMGB1	1
757	hsa-miR-6074	TXNL1	1
758	hsa-miR-609	RPS24	1
759	hsa-miR-627-5p	PHF5A	1
760	hsa-miR-628-3p	COX6C	1
761	hsa-miR-629-3p	RPAP2	1
762	hsa-miR-634	RPL41	1
763	hsa-miR-640	TXNL1	1
764	hsa-miR-641	IDE	1
765	hsa-miR-642a-3p	HMGB1	1
766	hsa-miR-642b-3p	HMGB1	1
767	hsa-miR-648	HMGB1	1
768	hsa-miR-650	HINT1	1
769	hsa-miR-6501-5p	COMMD6	1
770	hsa-miR-6502-5p	RPL41	1
771	hsa-miR-6508-3p	MRPS23	1
772	hsa-miR-6509-3p	RPAP2	1
773	hsa-miR-651-3p	COMMD3	1
774	hsa-miR-6511a-5p	HINT1	1
775	hsa-miR-6513-3p	TXNL1	1
776	hsa-miR-654-3p	LSM3	1
777	hsa-miR-657	LSM3	1
778	hsa-miR-658	MRPS23	1
779	hsa-miR-660-3p	HMGB1	1
780	hsa-miR-663a	IDE	1
781	hsa-miR-663b	RPL41	1
782	hsa-miR-665	IDE	1
783	hsa-miR-670-3p	HMGB1	1
784	hsa-miR-6717-5p	RPL41	1
785	hsa-miR-6722-5p	RPL34	1
786	hsa-miR-6727-3p	HMGB1	1
787	hsa-miR-6728-3p	IDE	1
788	hsa-miR-6729-3p	RPL41	1
789	hsa-miR-6732-3p	RPS15A	1
790	hsa-miR-6733-3p	MRPS23	1
791	hsa-miR-6734-3p	PHF5A	1
792	hsa-miR-6734-5p	DCUN1D5	1
793	hsa-miR-6738-3p	RPL41	1
794	hsa-miR-6740-3p	RPL36A	1
795	hsa-miR-6746-3p	TXNL1	1
796	hsa-miR-6747-3p	HMGB1	1
797	hsa-miR-6749-3p	HMGB1	1
798	hsa-miR-6753-5p	HMGB1	1
799	hsa-miR-6763-3p	LSM3	1
800	hsa-miR-6764-3p	TXNL1	1
801	hsa-miR-6765-5p	TPT1	1
802	hsa-miR-6769a-5p	RPL41	1
803	hsa-miR-6769b-5p	RPL41	1
804	hsa-miR-6770-5p	UHRF1BP1	1
805	hsa-miR-6772-3p	RPL41	1
806	hsa-miR-6781-3p	IDE	1
807	hsa-miR-6787-5p	IDE	1
808	hsa-miR-6788-5p	HINT1	1
809	hsa-miR-6790-5p	SUB1	1
810	hsa-miR-6792-3p	HMGB1	1
811	hsa-miR-6794-3p	SUB1	1
812	hsa-miR-6796-3p	RPL41	1
813	hsa-miR-6798-5p	HMGB1	1
814	hsa-miR-6799-3p	COX6C	1
815	hsa-miR-6800-3p	RPS15A	1
816	hsa-miR-6804-5p	RPS24	1
817	hsa-miR-6805-3p	MRPS23	1
818	hsa-miR-6809-5p	HMGB1	1
819	hsa-miR-6822-3p	RPL34	1
820	hsa-miR-6824-3p	TXNL1	1
821	hsa-miR-6828-3p	RPL41	1
822	hsa-miR-6828-5p	RPS24	1
823	hsa-miR-6831-3p	DCUN1D5	1
824	hsa-miR-6834-5p	DCUN1D5	1
825	hsa-miR-6836-3p	TXNL1	1
826	hsa-miR-6837-3p	TXNL1	1
827	hsa-miR-6837-5p	RPL41	1
828	hsa-miR-6838-3p	PHF5A	1
829	hsa-miR-6843-3p	UQCRB	1
830	hsa-miR-6847-5p	RPL41	1
831	hsa-miR-6848-3p	UQCRB	1
832	hsa-miR-6853-3p	RPAP2	1
833	hsa-miR-6859-5p	RPS24	1
834	hsa-miR-6862-5p	RPL41	1
835	hsa-miR-6868-3p	HMGB1	1
836	hsa-miR-6868-5p	RPL41	1
837	hsa-miR-6869-5p	MRPS23	1
838	hsa-miR-6870-3p	HMGB1	1
839	hsa-miR-6881-3p	HMGB1	1
840	hsa-miR-6883-3p	TXNL1	1
841	hsa-miR-6891-5p	RPS15A	1
842	hsa-miR-708-3p	SUB1	1
843	hsa-miR-7106-3p	RPAP2	1
844	hsa-miR-7108-5p	RPL41	1
845	hsa-miR-7112-3p	RPL9	1
846	hsa-miR-7113-5p	RPL41	1
847	hsa-miR-7155-3p	LSM3	1
848	hsa-miR-7156-3p	RPS24	1
849	hsa-miR-7157-5p	COX7B	1
850	hsa-miR-7159-3p	TPRKB	1
851	hsa-miR-7159-5p	SUB1	1
852	hsa-miR-7161-5p	HMGB1	1
853	hsa-miR-744-3p	COMMD6	1
854	hsa-miR-744-5p	HINT1	1
855	hsa-miR-758-5p	RPL41	1
856	hsa-miR-767-3p	RPL41	1
857	hsa-miR-769-5p	DCUN1D5	1
858	hsa-miR-7703	RPL23	1
859	hsa-miR-7705	UQCRB	1
860	hsa-miR-7852-3p	RWDD1	1
861	hsa-miR-7854-3p	RPL41	1
862	hsa-miR-7974	RPS24	1
863	hsa-miR-7976	COX6C	1
864	hsa-miR-7978	TXNL1	1
865	hsa-miR-8063	LSM3	1
866	hsa-miR-8064	RPL34	1
867	hsa-miR-8066	TXNL1	1
868	hsa-miR-8070	UHRF1BP1	1
869	hsa-miR-8076	RPL41	1
870	hsa-miR-8079	TXNL1	1
871	hsa-miR-8081	SUB1	1
872	hsa-miR-8084	HMGB1	1
873	hsa-miR-8086	COX6C	1
874	hsa-miR-8485	RPAP2	1
875	hsa-miR-873-5p	TPRKB	1
876	hsa-miR-874-3p	COX6C	1
877	hsa-miR-875-5p	MRPL35	1
878	hsa-miR-877-5p	RPS24	1
879	hsa-miR-887-5p	HINT1	1
880	hsa-miR-889-3p	LSM3	1
881	hsa-miR-891a-3p	MRPS23	1
882	hsa-miR-891b	HMGB1	1
883	hsa-miR-892a	RPS7	1
884	hsa-miR-892b	RPL34	1
885	hsa-miR-892c-3p	RPL7	1
886	hsa-miR-924	PHF5A	1
887	hsa-miR-93-3p	FKBP3	1
888	hsa-miR-935	RPL26	1
889	hsa-miR-941	RPS7	1
890	hsa-miR-942-3p	RPL22L1	1
891	hsa-miR-96-5p	ZC3H15	1
892	hsa-miR-98-3p	MRPL35	1
893	hsa-miR-99a-5p	RPL36A	1
